# Supplementary material for: A Mutation–Selection Model of Protein Evolution under Persistent Positive Selection
Source: Mol Biol Evol. 2021 Oct 25;39(1):msab309. doi: 10.1093/molbev/msab309 (PMC8760937; doi:10.1093/molbev/msab309)
Supplement: msab309_Supplementary_Data [file msab309_supplementary_data.zip]

Archive with 9 entries (9 files):
- cpl-natbib.sty
- crop.sty
- flu-time.eps
- irreversible.eps
- MBE.cls
- natbib.bst
- prefs.bib
- SupplementaryInformation-20211014.pdf
- together.eps
