# Supplementary material for: A Mutation–Selection Model of Protein Evolution under Persistent Positive Selection
Source: Mol Biol Evol. 2021 Oct 25;39(1):msab309. doi: 10.1093/molbev/msab309 (PMC8760937; doi:10.1093/molbev/msab309)
Supplement: msab309_Supplementary_Data [file msab309_supplementary_data.zip › prefs.bib]

%% This BibTeX bibliography file was created using BibDesk.
%% http://bibdesk.sourceforge.net/

%% Created for Mario dos Reis at 2021-10-11 15:30:47 +0100 


%% Saved with string encoding Unicode (UTF-8) 


@comment{This file has been generated by Pybliographer}


@article{Zhao+2019,
	author = {Zhao, Lei and Illingworth, Christopher JR},
	date-added = {2021-10-11 15:29:52 +0100},
	date-modified = {2021-10-11 15:30:06 +0100},
	journal = {Virus Evolution},
	number = {1},
	pages = {vey041},
	publisher = {Oxford University Press},
	title = {Measurements of intrahost viral diversity require an unbiased diversity metric},
	volume = {5},
	year = {2019}}

@article{DeMaio+2015,
	author = {De Maio, Nicola and Schrempf, Dominik and Kosiol, Carolin},
	date-added = {2021-10-11 14:41:02 +0100},
	date-modified = {2021-10-11 14:42:46 +0100},
	journal = {Systematic biology},
	number = {6},
	pages = {1018--1031},
	publisher = {Oxford University Press},
	title = {PoMo: an allele frequency-based approach for species tree estimation},
	volume = {64},
	year = {2015}}

@article{Pollock+2012,
	author = {Pollock, David D and Thiltgen, Grant and Goldstein, Richard A},
	date-added = {2021-10-08 14:43:04 +0100},
	date-modified = {2021-10-08 14:43:20 +0100},
	journal = {Proceedings of the National Academy of Sciences},
	number = {21},
	pages = {E1352--E1359},
	publisher = {National Acad Sciences},
	title = {Amino acid coevolution induces an evolutionary Stokes shift},
	volume = {109},
	year = {2012}}

@article{Rodrigue+Lartillot2017,
	author = {Rodrigue, Nicolas and Lartillot, Nicolas},
	date-added = {2021-08-23 13:42:51 +0100},
	date-modified = {2021-08-23 13:43:05 +0100},
	journal = {Molecular biology and evolution},
	number = {1},
	pages = {204--214},
	publisher = {Oxford University Press},
	title = {Detecting adaptation in protein-coding genes using a Bayesian site-heterogeneous mutation-selection codon substitution model},
	volume = {34},
	year = {2017}}

@article{Rodrigue+2021,
	author = {Rodrigue, Nicolas and Latrille, Thibault and Lartillot, Nicolas},
	date-added = {2021-08-23 13:41:10 +0100},
	date-modified = {2021-08-23 13:41:22 +0100},
	journal = {Molecular biology and evolution},
	number = {3},
	pages = {1199--1208},
	publisher = {Oxford University Press},
	title = {A Bayesian Mutation--Selection Framework for Detecting Site-Specific Adaptive Evolution in Protein-Coding Genes},
	volume = {38},
	year = {2021}}

@article{Kapralov+Filatov2007,
	author = {Maxim V Kapralov and Dmitry A Filatov},
	date-added = {2021-05-20 11:36:31 +0100},
	date-modified = {2021-05-20 11:36:45 +0100},
	doi = {10.1186/1471-2148-7-73},
	journal = {{BMC} Evolutionary Biology},
	number = {1},
	pages = {73},
	publisher = {Springer Science and Business Media {LLC}},
	title = {Widespread positive selection in the photosynthetic Rubisco enzyme},
	url = {https://doi.org/10.1186%2F1471-2148-7-73},
	volume = {7},
	year = 2007,
	bdsk-url-1 = {https://doi.org/10.1186%2F1471-2148-7-73},
	bdsk-url-2 = {https://doi.org/10.1186/1471-2148-7-73}}

@article{Youssef+2020,
	author = {Youssef, Noor and Susko, Edward and Bielawski, Joseph P},
	date-added = {2021-05-12 15:29:23 +0100},
	date-modified = {2021-05-12 15:29:41 +0100},
	journal = {Molecular Biology and Evolution},
	number = {11},
	pages = {3131--3148},
	publisher = {Oxford University Press},
	title = {Consequences of stability-induced epistasis for substitution rates},
	volume = {37},
	year = {2020}}

@article{huelsenbeck+2002,
	author = {Huelsenbeck, John P and Bollback, Jonathan P and Levine, Amy M},
	date-added = {2020-02-11 17:29:15 +0000},
	date-modified = {2020-02-11 17:31:02 +0000},
	journal = {Syst Biol},
	number = {1},
	pages = {32--43},
	publisher = {Society of Systematic Zoology},
	title = {Inferring the root of a phylogenetic tree},
	volume = {51},
	year = {2002}}

@article{Self+Liang1987,
	author = {Self, Steven G and Liang, Kung-Yee},
	date-added = {2018-05-25 15:25:06 +0000},
	date-modified = {2018-05-25 15:25:19 +0000},
	journal = {Journal of the American Statistical Association},
	number = {398},
	pages = {605--610},
	publisher = {Taylor \& Francis Group},
	title = {Asymptotic properties of maximum likelihood estimators and likelihood ratio tests under nonstandard conditions},
	volume = {82},
	year = {1987}}

@article{Goldman+Whelan2000,
	author = {Goldman, Nick and Whelan, Simon},
	date-added = {2018-05-25 15:24:07 +0000},
	date-modified = {2018-05-26 13:04:31 +0000},
	journal = {Molecular Biology and Evolution},
	number = {6},
	pages = {975--978},
	publisher = {Society for Molecular Biology and Evolution},
	title = {Statistical tests of gamma-distributed rate heterogeneity in models of sequence evolution in phylogenetics},
	volume = {17},
	year = {2000}}

@article{McCandlish+2015,
	author = {McCandlish, David M and Epstein, Charles L and Plotkin, Joshua B},
	date-added = {2018-04-03 12:13:48 +0000},
	date-modified = {2018-04-03 12:14:46 +0000},
	journal = {Theoretical population biology},
	pages = {98--113},
	publisher = {Elsevier},
	title = {Formal properties of the probability of fixation: identities, inequalities and approximations},
	volume = {99},
	year = {2015}}

@article{Yang+2000b,
	author = {Yang, Ziheng and Bielawski, Joseph P},
	date-added = {2018-03-20 16:44:11 +0000},
	date-modified = {2018-03-20 16:44:25 +0000},
	journal = {Trends in ecology \&amp; evolution},
	number = {12},
	pages = {496--503},
	publisher = {Elsevier},
	title = {Statistical methods for detecting molecular adaptation},
	volume = {15},
	year = {2000}}

@article{Jones+2017,
	author = {Jones, Christopher T and Youssef, Noor and Susko, Edward and Bielawski, Joseph P},
	date-added = {2018-03-20 15:48:01 +0000},
	date-modified = {2021-05-12 15:22:26 +0100},
	journal = {Molecular biology and evolution},
	number = {2},
	pages = {391--407},
	publisher = {Society for Molecular Biology and Evolution},
	title = {Shifting Balance on a Static Mutation--Selection Landscape: A Novel Scenario of Positive Selection},
	volume = {34},
	year = {2016}}

@article{Parto+Lartillot2018,
	author = {Parto, Sahar and Lartillot, Nicolas},
	date-added = {2018-03-20 15:34:17 +0000},
	date-modified = {2018-03-20 15:34:33 +0000},
	journal = {PloS one},
	number = {2},
	pages = {e0192697},
	publisher = {Public Library of Science},
	title = {Molecular adaptation in Rubisco: Discriminating between convergent evolution and positive selection using mechanistic and classical codon models},
	volume = {13},
	year = {2018}}

@article{Parto+Lartillot2017,
	author = {Parto, Sahar and Lartillot, Nicolas},
	date-added = {2018-03-20 15:33:19 +0000},
	date-modified = {2018-03-20 15:33:35 +0000},
	journal = {BMC evolutionary biology},
	number = {1},
	pages = {147},
	publisher = {BioMed Central},
	title = {Detecting consistent patterns of directional adaptation using differential selection codon models},
	volume = {17},
	year = {2017}}

@article{Rodrigue+Lartillot2016,
	author = {Rodrigue, Nicolas and Lartillot, Nicolas},
	date-added = {2018-03-20 15:32:06 +0000},
	date-modified = {2018-03-20 15:32:23 +0000},
	journal = {Molecular biology and evolution},
	number = {1},
	pages = {204--214},
	publisher = {Oxford University Press},
	title = {Detecting adaptation in protein-coding genes using a bayesian site-heterogeneous mutation-selection codon substitution model},
	volume = {34},
	year = {2016}}

@article{Cox:1962aa,
	author = {Cox, David R},
	date-added = {2017-06-08 14:48:40 +0000},
	date-modified = {2017-06-08 14:48:45 +0000},
	journal = {Journal of the Royal Statistical Society. Series B (Methodological)},
	pages = {406--424},
	publisher = {JSTOR},
	title = {Further results on tests of separate families of hypotheses},
	year = {1962}}

@article{Arioli:1996vi,
	author = {Arioli, M and Codenotti, B and Fassino, C},
	date-added = {2017-06-08 00:04:55 +0000},
	date-modified = {2017-06-08 00:04:57 +0000},
	journal = {Linear algebra and its applications},
	title = {{The Pad{\'e} method for computing the matrix exponential}},
	year = {1996}}

@article{Johns:1998aa,
	author = {Johns, Glenn C and Avise, John C},
	date-added = {2017-06-07 11:32:02 +0000},
	date-modified = {2017-06-07 11:32:04 +0000},
	journal = {Molecular Biology and Evolution},
	number = {11},
	pages = {1481--1490},
	publisher = {SMBE},
	title = {A comparative summary of genetic distances in the vertebrates from the mitochondrial cytochrome b gene.},
	volume = {15},
	year = {1998}}

@article{Smith:2004aa,
	author = {Smith, Derek J and Lapedes, Alan S and de Jong, Jan C and Bestebroer, Theo M and Rimmelzwaan, Guus F and Osterhaus, Albert DME and Fouchier, Ron AM},
	date-added = {2017-06-07 11:19:38 +0000},
	date-modified = {2017-06-07 11:19:43 +0000},
	journal = {Science},
	number = {5682},
	pages = {371--376},
	publisher = {American Association for the Advancement of Science},
	title = {Mapping the antigenic and genetic evolution of influenza virus},
	volume = {305},
	year = {2004}}

@article{Benjamini:1995aa,
	author = {Benjamini, Yoav and Hochberg, Yosef},
	date-added = {2017-06-07 11:00:45 +0000},
	date-modified = {2017-06-07 11:00:47 +0000},
	journal = {Journal of the royal statistical society. Series B (Methodological)},
	pages = {289--300},
	publisher = {JSTOR},
	title = {Controlling the false discovery rate: a practical and powerful approach to multiple testing},
	year = {1995}}

@article{Moler:2003un,
	author = {Moler, C and Van Loan, C},
	date-added = {2017-06-07 10:23:13 +0000},
	date-modified = {2017-06-07 10:23:20 +0000},
	journal = {SIAM review},
	number = {1},
	pages = {3--49},
	title = {{Nineteen dubious ways to compute the exponential of a matrix, twenty-five years later}},
	volume = {45},
	year = {2003}}

@article{Squires:2012fx,
	author = {Squires, R Burke and Noronha, Jyothi and Hunt, Victoria and Garc{\'\i}a-Sastre, Adolfo and Macken, Catherine and Baumgarth, Nicole and Suarez, David and Pickett, Brett E and Zhang, Yun and Larsen, Christopher N and Ramsey, Alvin and Zhou, Liwei and Zaremba, Sam and Kumar, Sanjeev and Deitrich, Jon and Klem, Edward and Scheuermann, Richard H},
	date-added = {2017-01-17 17:22:33 +0000},
	date-modified = {2017-01-17 17:22:33 +0000},
	journal = {Influenza and Other Respiratory Viruses},
	month = jan,
	number = {6},
	pages = {404--416},
	title = {{Influenza Research Database: an integrated bioinformatics resource for influenza research and surveillance}},
	volume = {6},
	year = {2012}}

@article{Dong:2004fg,
	author = {Dong, Q},
	date-added = {2016-12-17 14:24:10 +0000},
	date-modified = {2016-12-17 14:24:10 +0000},
	journal = {Nucleic acids research},
	month = jan,
	number = {90001},
	pages = {354D--359},
	title = {{PlantGDB, plant genome database and analysis tools}},
	volume = {32},
	year = {2004}}

@article{Fu:2012jk,
	author = {Fu, Limin and Niu, Beifang and Zhu, Zhengwei and Wu, Sitao and Li, Weizhong},
	date-added = {2016-12-17 12:01:18 +0000},
	date-modified = {2016-12-17 12:01:18 +0000},
	journal = {Bioinformatics (Oxford, England)},
	month = dec,
	number = {23},
	pages = {3150--3152},
	title = {{CD-HIT: accelerated for clustering the next-generation sequencing data.}},
	volume = {28},
	year = {2012}}

@article{Stamatakis:2014dj,
	author = {Stamatakis, Alexandros},
	date-added = {2016-12-13 15:32:58 +0000},
	date-modified = {2016-12-13 15:35:15 +0000},
	journal = {Bioinformatics},
	month = jan,
	number = {9},
	pages = {1312-1313},
	title = {{RAxML Version 8: A tool for Phylogenetic Analysis and Post-Analysis of Large Phylogenies.}},
	volume = {30},
	year = {2014}}

@article{Goldman:1993aa,
	abstract = {Penny et al. have written that "The most fundamental criterion for a scientific method is that the data must, in principle, be able to reject the model. Hardly any [phylogenetic] tree-reconstruction methods meet this simple requirement." The ability to reject models is of such great importance because the results of all phylogenetic analyses depend on their underlying models--to have confidence in the inferences, it is necessary to have confidence in the models. In this paper, a test statistic suggested by Cox is employed to test the adequacy of some statistical models of DNA sequence evolution used in the phylogenetic inference method introduced by Felsenstein. Monte Carlo simulations are used to assess significance levels. The resulting statistical tests provide an objective and very general assessment of all the components of a DNA substitution model; more specific versions of the test are devised to test individual components of a model. In all cases, the new analyses have the additional advantage that values of phylogenetic parameters do not have to be assumed in order to perform the tests.},
	author = {Goldman, N},
	date-added = {2016-12-09 19:55:30 +0000},
	date-modified = {2016-12-09 19:55:30 +0000},
	journal = {J Mol Evol},
	journal-full = {Journal of molecular evolution},
	mesh = {Animals; Base Sequence; Biological Evolution; DNA; Globins; Humans; Models, Genetic; Phylogeny; Primates; Pseudogenes; RNA; Statistics as Topic},
	month = {Feb},
	number = {2},
	pages = {182-98},
	pmid = {7679448},
	pst = {ppublish},
	title = {Statistical tests of models of DNA substitution},
	volume = {36},
	year = {1993}}

@article{Aken:2016aa,
	abstract = {Ensembl (www.ensembl.org) is a database and genome browser for enabling research on vertebrate genomes. We import, analyse, curate and integrate a diverse collection of large-scale reference data to create a more comprehensive view of genome biology than would be possible from any individual dataset. Our extensive data resources include evidence-based gene and regulatory region annotation, genome variation and gene trees. An accompanying suite of tools, infrastructure and programmatic access methods ensure uniform data analysis and distribution for all supported species. Together, these provide a comprehensive solution for large-scale and targeted genomics applications alike. Among many other developments over the past year, we have improved our resources for gene regulation and comparative genomics, and added CRISPR/Cas9 target sites. We released new browser functionality and tools, including improved filtering and prioritization of genome variation, Manhattan plot visualization for linkage disequilibrium and eQTL data, and an ontology search for phenotypes, traits and disease. We have also enhanced data discovery and access with a track hub registry and a selection of new REST end points. All Ensembl data are freely released to the scientific community and our source code is available via the open source Apache 2.0 license.},
	author = {Aken, Bronwen L and Achuthan, Premanand and Akanni, Wasiu and Amode, M Ridwan and Bernsdorff, Friederike and Bhai, Jyothish and Billis, Konstantinos and Carvalho-Silva, Denise and Cummins, Carla and Clapham, Peter and Gil, Laurent and Gir{\'o}n, Carlos Garc{\'\i}a and Gordon, Leo and Hourlier, Thibaut and Hunt, Sarah E and Janacek, Sophie H and Juettemann, Thomas and Keenan, Stephen and Laird, Matthew R and Lavidas, Ilias and Maurel, Thomas and McLaren, William and Moore, Benjamin and Murphy, Daniel N and Nag, Rishi and Newman, Victoria and Nuhn, Michael and Ong, Chuang Kee and Parker, Anne and Patricio, Mateus and Riat, Harpreet Singh and Sheppard, Daniel and Sparrow, Helen and Taylor, Kieron and Thormann, Anja and Vullo, Alessandro and Walts, Brandon and Wilder, Steven P and Zadissa, Amonida and Kostadima, Myrto and Martin, Fergal J and Muffato, Matthieu and Perry, Emily and Ruffier, Magali and Staines, Daniel M and Trevanion, Stephen J and Cunningham, Fiona and Yates, Andrew and Zerbino, Daniel R and Flicek, Paul},
	date-added = {2016-12-09 19:43:10 +0000},
	date-modified = {2016-12-09 19:43:10 +0000},
	doi = {10.1093/nar/gkw1104},
	journal = {Nucleic Acids Res},
	journal-full = {Nucleic acids research},
	month = {Nov},
	pmid = {27899575},
	pst = {aheadofprint},
	title = {Ensembl 2017},
	year = {2016},
	bdsk-url-1 = {http://dx.doi.org/10.1093/nar/gkw1104}}

@article{OLeary:2016aa,
	abstract = {The RefSeq project at the National Center for Biotechnology Information (NCBI) maintains and curates a publicly available database of annotated genomic, transcript, and protein sequence records (http://www.ncbi.nlm.nih.gov/refseq/). The RefSeq project leverages the data submitted to the International Nucleotide Sequence Database Collaboration (INSDC) against a combination of computation, manual curation, and collaboration to produce a standard set of stable, non-redundant reference sequences. The RefSeq project augments these reference sequences with current knowledge including publications, functional features and informative nomenclature. The database currently represents sequences from more than 55,000 organisms (>4800 viruses, >40,000 prokaryotes and >10,000 eukaryotes; RefSeq release 71), ranging from a single record to complete genomes. This paper summarizes the current status of the viral, prokaryotic, and eukaryotic branches of the RefSeq project, reports on improvements to data access and details efforts to further expand the taxonomic representation of the collection. We also highlight diverse functional curation initiatives that support multiple uses of RefSeq data including taxonomic validation, genome annotation, comparative genomics, and clinical testing. We summarize our approach to utilizing available RNA-Seq and other data types in our manual curation process for vertebrate, plant, and other species, and describe a new direction for prokaryotic genomes and protein name management.},
	author = {O'Leary, Nuala A and Wright, Mathew W and Brister, J Rodney and Ciufo, Stacy and Haddad, Diana and McVeigh, Rich and Rajput, Bhanu and Robbertse, Barbara and Smith-White, Brian and Ako-Adjei, Danso and Astashyn, Alexander and Badretdin, Azat and Bao, Yiming and Blinkova, Olga and Brover, Vyacheslav and Chetvernin, Vyacheslav and Choi, Jinna and Cox, Eric and Ermolaeva, Olga and Farrell, Catherine M and Goldfarb, Tamara and Gupta, Tripti and Haft, Daniel and Hatcher, Eneida and Hlavina, Wratko and Joardar, Vinita S and Kodali, Vamsi K and Li, Wenjun and Maglott, Donna and Masterson, Patrick and McGarvey, Kelly M and Murphy, Michael R and O'Neill, Kathleen and Pujar, Shashikant and Rangwala, Sanjida H and Rausch, Daniel and Riddick, Lillian D and Schoch, Conrad and Shkeda, Andrei and Storz, Susan S and Sun, Hanzhen and Thibaud-Nissen, Francoise and Tolstoy, Igor and Tully, Raymond E and Vatsan, Anjana R and Wallin, Craig and Webb, David and Wu, Wendy and Landrum, Melissa J and Kimchi, Avi and Tatusova, Tatiana and DiCuccio, Michael and Kitts, Paul and Murphy, Terence D and Pruitt, Kim D},
	date-added = {2016-12-09 19:41:31 +0000},
	date-modified = {2016-12-09 19:41:31 +0000},
	doi = {10.1093/nar/gkv1189},
	journal = {Nucleic Acids Res},
	journal-full = {Nucleic acids research},
	mesh = {Animals; Cattle; Databases, Genetic; Gene Expression Profiling; Genome, Fungal; Genome, Human; Genome, Microbial; Genome, Plant; Genome, Viral; Genomics; Humans; Invertebrates; Mice; Molecular Sequence Annotation; Nematoda; Phylogeny; RNA, Long Noncoding; Rats; Reference Standards; Sequence Analysis, Protein; Sequence Analysis, RNA; Vertebrates},
	month = {Jan},
	number = {D1},
	pages = {D733-45},
	pmc = {PMC4702849},
	pmid = {26553804},
	pst = {ppublish},
	title = {Reference sequence (RefSeq) database at NCBI: current status, taxonomic expansion, and functional annotation},
	volume = {44},
	year = {2016},
	bdsk-url-1 = {http://dx.doi.org/10.1093/nar/gkv1189}}

@book{Yang2014,
	address = {Oxford},
	author = {Yang, Ziheng},
	date-added = {2016-09-18 19:47:40 +0000},
	date-modified = {2016-09-18 19:48:40 +0000},
	publisher = {Oxford University Press},
	title = {Molecular evolution: a statistical approach},
	year = {2014}}

@article{Yang1995a,
	author = {Yang, Ziheng},
	date-added = {2016-09-02 13:07:13 +0000},
	date-modified = {2016-09-02 13:07:39 +0000},
	journal = {Genetics},
	number = {2},
	pages = {993--1005},
	publisher = {Genetics Soc America},
	title = {A space-time process model for the evolution of DNA sequences.},
	volume = {139},
	year = {1995}}

@article{dosReis2013,
	author = {dos Reis, Mario},
	date-added = {2016-09-02 11:07:47 +0000},
	date-modified = {2016-09-02 11:07:57 +0000},
	journal = {arXiv preprint arXiv:1311.6682},
	title = {Population genetics and substitution models of adaptive evolution},
	year = {2013}}

@article{Hofinger+2011,
	author = {Hofinger, Bernhard J and Russel, Joanne R and Bass, Chris G and Baldwin, Thomas and dos Reis, Mario and Hedley, Peter E and Li, Yidan and Macaulay, Malcolm and Waugh, Robbie and Hammond-Kosack, Kim E and others},
	date-added = {2016-09-02 09:57:47 +0000},
	date-modified = {2016-09-02 10:06:02 +0000},
	journal = {Molecular Ecology},
	number = {17},
	pages = {3653--3668},
	publisher = {Blackwell Publishing Ltd},
	title = {An exceptionally high nucleotide and haplotype diversity and a signature of positive selection for the eIF4E resistance gene in barley are revealed by allele mining and phylogenetic analyses of natural populations},
	volume = {20},
	year = {2011}}

@article{Yang+dosReis2011,
	author = {Yang, Ziheng and Dos Reis, Mario},
	date-added = {2016-09-02 09:56:41 +0000},
	date-modified = {2016-09-02 09:57:11 +0000},
	journal = {Molecular biology and evolution},
	number = {3},
	pages = {1217--1228},
	publisher = {Oxford University Press},
	title = {Statistical properties of the branch-site test of positive selection},
	volume = {28},
	year = {2011}}

@article{Spielman+Wilke2015,
	author = {Spielman, Stephanie J and Wilke, Claus O},
	date-added = {2016-09-02 09:08:53 +0000},
	date-modified = {2016-09-02 09:10:02 +0000},
	journal = {Molecular biology and evolution},
	pages = {msv003},
	publisher = {SMBE},
	title = {The relationship between dN/dS and scaled selection coefficients},
	year = {2015}}

@article{Heath+2014,
	author = {Heath, Tracy A and Huelsenbeck, John P and Stadler, Tanja},
	date-added = {2016-04-26 14:17:28 +0000},
	date-modified = {2016-04-26 14:17:45 +0000},
	journal = {Proceedings of the National Academy of Sciences},
	number = {29},
	pages = {E2957--E2966},
	publisher = {National Acad Sciences},
	title = {The fossilized birth--death process for coherent calibration of divergence-time estimates},
	volume = {111},
	year = {2014}}

@article{dosReis2015,
	author = {dos Reis, Mario},
	date-added = {2016-02-29 18:23:56 +0000},
	date-modified = {2016-02-29 18:24:09 +0000},
	journal = {Biology Letters},
	number = {4},
	pages = {20141031},
	publisher = {The Royal Society},
	title = {How to calculate the non-synonymous to synonymous rate ratio of protein-coding coding genes under the Fisher-Wright mutation-selection framework},
	volume = {11},
	year = {2015}}

@article{Bouckaert+2014,
	author = {Bouckaert, Remco and Heled, Joseph and K{\"u}hnert, Denise and Vaughan, Tim and Wu, Chieh-Hsi and Xie, Dong and Suchard, Marc A and Rambaut, Andrew and Drummond, Alexei J},
	date-added = {2016-02-26 11:02:36 +0000},
	date-modified = {2016-02-26 11:02:46 +0000},
	journal = {PLoS Comput Biol},
	number = {4},
	pages = {e1003537},
	publisher = {Public Library of Science},
	title = {BEAST 2: a software platform for Bayesian evolutionary analysis},
	volume = {10},
	year = {2014}}

@article{Yang+Rannala1997,
	author = {Yang, Ziheng and Rannala, Bruce},
	date-added = {2016-02-24 11:48:50 +0000},
	date-modified = {2016-02-24 11:49:05 +0000},
	journal = {Molecular biology and evolution},
	number = {7},
	pages = {717--724},
	publisher = {SMBE},
	title = {Bayesian phylogenetic inference using DNA sequences: a Markov Chain Monte Carlo method.},
	volume = {14},
	year = {1997}}

@article{Jarvis+2014,
	author = {Jarvis, Erich D and Mirarab, Siavash and Aberer, Andre J and Li, Bo and Houde, Peter and Li, Cai and Ho, Simon YW and Faircloth, Brant C and Nabholz, Benoit and Howard, Jason T and others},
	date-added = {2016-02-23 19:49:18 +0000},
	date-modified = {2016-02-23 19:50:11 +0000},
	journal = {Science},
	number = {6215},
	pages = {1320--1331},
	publisher = {American Association for the Advancement of Science},
	title = {Whole-genome analyses resolve early branches in the tree of life of modern birds},
	volume = {346},
	year = {2014}}

@book{David+Nagaraja2003,
	address = {Hoboken, New Jersey},
	author = {David, H.A. and Nagaraja, H.N.},
	date-added = {2016-02-22 14:34:24 +0000},
	date-modified = {2016-02-26 12:06:37 +0000},
	edition = {Third edition},
	publisher = {John Wiley \& Sons},
	title = {Order Statistics},
	year = {2003}}

@article{dosReis+2016,
	author = {dos Reis, Mario and Donoghue, Philip CJ and Yang, Ziheng},
	date-added = {2016-02-19 13:26:08 +0000},
	date-modified = {2016-02-19 13:26:54 +0000},
	journal = {Nature Reviews Genetics},
	number = {2},
	pages = {71--80},
	publisher = {Nature Publishing Group},
	title = {Bayesian molecular clock dating of species divergences in the genomics era},
	volume = {17},
	year = {2016}}

@inproceedings{Weaver+Stringer2015,
	author = {Weaver, Timothy D and Stringer, Chris B},
	booktitle = {Proc. R. Soc. B},
	date-added = {2015-12-17 15:10:37 +0000},
	date-modified = {2015-12-17 15:10:53 +0000},
	number = {1817},
	organization = {The Royal Society},
	pages = {20151519},
	title = {Unconstrained cranial evolution in Neandertals and modern humans compared to common chimpanzees},
	volume = {282},
	year = {2015}}

@article{Baker+2015,
	author = {Baker, Joanna and Meade, Andrew and Pagel, Mark and Venditti, Chris},
	date-added = {2015-12-17 15:02:28 +0000},
	date-modified = {2015-12-17 15:02:42 +0000},
	journal = {Biological Journal of the Linnean Society},
	publisher = {Wiley Online Library},
	title = {Positive phenotypic selection inferred from phylogenies},
	year = {2015}}

@article{Lynch1989,
	author = {Lynch, Michael},
	date-added = {2015-12-15 18:19:26 +0000},
	date-modified = {2015-12-15 18:19:38 +0000},
	journal = {Evolution},
	pages = {1--17},
	publisher = {JSTOR},
	title = {Phylogenetic hypotheses under the assumption of neutral quantitative-genetic variation},
	year = {1989}}

@article{Lynch+Hill1986,
	author = {Lynch, Michael and Hill, William G},
	date-added = {2015-12-15 18:18:32 +0000},
	date-modified = {2015-12-15 18:18:47 +0000},
	journal = {Evolution},
	pages = {915--935},
	publisher = {JSTOR},
	title = {Phenotypic evolution by neutral mutation},
	year = {1986}}

@article{Lynch1990,
	author = {Lynch, Michael},
	date-added = {2015-12-15 18:17:33 +0000},
	date-modified = {2015-12-15 18:17:46 +0000},
	journal = {American Naturalist},
	pages = {727--741},
	publisher = {JSTOR},
	title = {The rate of morphological evolution in mammals from the standpoint of the neutral expectation},
	year = {1990}}

@article{OReilly+2015,
	author = {O'Reilly, Joseph E and dos Reis, Mario and Donoghue, Philip CJ},
	date-added = {2015-12-15 16:58:37 +0000},
	date-modified = {2015-12-15 16:59:00 +0000},
	journal = {Trends in Genetics},
	number = {11},
	pages = {637--650},
	publisher = {Elsevier},
	title = {Dating Tips for Divergence-Time Estimation},
	volume = {31},
	year = {2015}}

@article{Lee2015,
	author = {Lee, Michael SY and Palci, Alessandro},
	date-added = {2015-12-15 16:55:36 +0000},
	date-modified = {2015-12-15 16:55:48 +0000},
	journal = {Current Biology},
	number = {19},
	pages = {R922--R929},
	publisher = {Elsevier},
	title = {Morphological phylogenetics in the genomic age},
	volume = {25},
	year = {2015}}

@article{Maley+Marshall1998,
	author = {Maley, Laura E and Marshall, Charles R},
	date-added = {2015-12-15 16:53:57 +0000},
	date-modified = {2015-12-15 16:54:53 +0000},
	journal = {Science},
	number = {5350},
	pages = {505},
	publisher = {The American Association for the Advancement of Science},
	title = {The coming of age of molecular systematics},
	volume = {279},
	year = {1998}}

@article{Ho2014,
	author = {Ho, Simon YW},
	date-added = {2015-12-15 16:45:34 +0000},
	date-modified = {2015-12-15 16:45:46 +0000},
	journal = {Trends in ecology \&amp; evolution},
	number = {9},
	pages = {496--503},
	publisher = {Elsevier},
	title = {The changing face of the molecular evolutionary clock},
	volume = {29},
	year = {2014}}

@article{Bromham+Penny2003,
	author = {Bromham, Lindell and Penny, David},
	date-added = {2015-12-15 16:41:57 +0000},
	date-modified = {2015-12-15 16:42:13 +0000},
	journal = {Nature Reviews Genetics},
	number = {3},
	pages = {216--224},
	publisher = {Nature Publishing Group},
	title = {The modern molecular clock},
	volume = {4},
	year = {2003}}

@article{Roopnarine2003,
	author = {Roopnarine, Peter D},
	date-added = {2015-12-15 16:34:51 +0000},
	date-modified = {2015-12-15 16:35:01 +0000},
	journal = {Annual Review of Ecology, Evolution, and Systematics},
	pages = {605--632},
	publisher = {JSTOR},
	title = {Analysis of rates of morphologic evolution},
	year = {2003}}

@inbook{Eldredge+Gould1972,
	address = {San Francisco},
	author = {Niles Eldredge and Stephen Jay Gould},
	date-added = {2015-12-14 16:45:57 +0000},
	date-modified = {2015-12-14 16:48:11 +0000},
	editor = {Schopf, Thomas J.M.},
	pages = {82--115},
	publisher = {Freeman, Cooper and Company},
	title = {Punctuated equilibria: an alternative to phyletic gradualism},
	year = {1972}}

@article{Polly2001,
	author = {Polly, P David},
	date-added = {2015-12-14 16:43:48 +0000},
	date-modified = {2015-12-14 16:44:24 +0000},
	journal = {Genetica},
	pages = {339--357},
	publisher = {Springer Netherlands},
	title = {On morphological clocks and paleophylogeography: towards a timescale for Sorex hybrid zones},
	volume = {112},
	year = {2001}}

@article{Gingerich2009,
	author = {Gingerich, Philip D},
	date-added = {2015-12-10 15:41:21 +0000},
	date-modified = {2015-12-10 15:43:43 +0000},
	journal = {Annual Review of Ecology, Evolution, and Systematics},
	pages = {657--675},
	publisher = {Annual Reviews},
	title = {Rates of evolution},
	volume = {40},
	year = {2009}}

@article{Doolittle+Blombach1964,
	author = {Dolittle, R.F. and Blombach, B.},
	date-added = {2015-12-01 15:37:32 +0000},
	date-modified = {2015-12-01 15:39:18 +0000},
	journal = {Nature},
	pages = {147--152},
	title = {Amino-acid sequence investigations of fibrinopeptides from various mammals: evolutionary implications},
	volume = {202},
	year = {1964}}

@article{Margoliash1963,
	author = {Margoliash, E.},
	date-added = {2015-12-01 15:34:29 +0000},
	date-modified = {2015-12-01 15:35:45 +0000},
	journal = {Proc. Natl. Acad. Sci. USA},
	pages = {672--679},
	title = {Primary structure and evolution of cytochrome C},
	volume = {50},
	year = {1963}}

@book{Simpson1953,
	address = {New York},
	author = {Simpson, G.G.},
	date-added = {2015-12-01 15:13:44 +0000},
	date-modified = {2015-12-01 15:14:41 +0000},
	publisher = {Columbia University Press},
	title = {The major features of evolution},
	year = {1953}}

@book{Simpson1944,
	address = {New York},
	author = {Simpson, G.G.},
	date-added = {2015-12-01 15:07:35 +0000},
	date-modified = {2015-12-01 15:13:39 +0000},
	publisher = {Columbia University Press},
	title = {Tempo and mode in evolution},
	year = {1944}}

@article{Gould+Eldredge1977,
	author = {Gould, S.J. and Eldredge, N.},
	date-added = {2015-12-01 14:59:39 +0000},
	date-modified = {2015-12-01 15:05:45 +0000},
	journal = {Paleobiology},
	pages = {115--151},
	title = {Punctuated equilibria: the tempo and mode of evolution reconsidered},
	volume = {3},
	year = {1977}}

@article{Haldane1949,
	author = {Haldane, J.B.S.},
	date-added = {2015-12-01 14:25:57 +0000},
	date-modified = {2015-12-01 14:27:22 +0000},
	journal = {Evolution},
	pages = {51--56},
	title = {Suggestions as to quantitative measurement of rates of evolution},
	volume = {3},
	year = {1949}}

@book{Darwin1859,
	address = {London},
	author = {Darwin, C.},
	date-added = {2015-12-01 14:16:28 +0000},
	date-modified = {2015-12-01 14:17:56 +0000},
	publisher = {John Murray},
	title = {The origin of species by means of natural selection},
	year = {1859}}

@book{Abramowitz+Stegun1964,
	author = {Abramowitz, M. and Stegun, I.A.},
	number = {1972},
	publisher = {Dover publications},
	title = {Handbook of mathematical functions with formulas, graphs, and mathematical tables},
	volume = {55},
	year = 1964}

@article{Adachi+Hasegawa1996,
	abstract = {Mitochondrial DNA (mtDNA) sequences are widely used
                   for inferring the phylogenetic relationships among
                   species. Clearly, the assumed model of nucleotide or
                   amino acid substitution used should be as realistic as
                   possible. Dependence among neighboring nucleotides in a
                   codon complicates modeling of nucleotide substitutions
                   in protein-encoding genes. It seems preferable to model
                   amino acid substitution rather than nucleotide
                   substitution. Therefore, we present a transition
                   probability matrix of the general reversible Markov
                   model of amino acid substitution for mtDNA-encoded
                   proteins. The matrix is estimated by the maximum
                   likelihood (ML) method from the complete sequence data
                   of mtDNA from 20 vertebrate species. This matrix
                   represents the substitution pattern of the
                   mtDNA-encoded proteins and shows some differences from
                   the matrix estimated from the nuclear-encoded proteins.
                   The use of this matrix would be recommended in
                   inferring trees from mtDNA-encoded protein sequences by
                   the ML method.},
	author = {Adachi, J. and Hasegawa, M.},
	authoraddress = {Department of Statistical Science, Graduate University for Advanced Studies, Tokyo, Japan.},
	journal = {J Mol Evol},
	keywords = {Amino Acids/*genetics ; Animals ; DNA, Mitochondrial/*genetics ; Genetic Code ; Humans ; Likelihood Functions ; Markov Chains ; *Models, Genetic ; *Mutagenesis ; Phylogeny ; Proteins/*genetics},
	language = {eng},
	medline-crdt = {1996/04/01 00:00},
	medline-da = {19960718},
	medline-dcom = {19960718},
	medline-edat = {1996/04/01},
	medline-fau = {Adachi, J ; Hasegawa, M},
	medline-is = {0022-2844 (Print) ; 0022-2844 (Linking)},
	medline-jid = {0360051},
	medline-jt = {Journal of molecular evolution},
	medline-lr = {20061115},
	medline-mhda = {1996/04/01 00:01},
	medline-own = {NLM},
	medline-pl = {UNITED STATES},
	medline-pmid = {8642615},
	medline-pst = {ppublish},
	medline-pt = {Comparative Study ; Journal Article ; Research Support, Non-U.S. Gov't},
	medline-rn = {0 (Amino Acids) ; 0 (DNA, Mitochondrial) ; 0 (Proteins)},
	medline-sb = {IM},
	medline-so = {J Mol Evol. 1996 Apr;42(4):459-68.},
	medline-stat = {MEDLINE},
	number = {4},
	pages = {459-68},
	title = {Model of amino acid substitution in proteins encoded by mitochondrial {DNA}.},
	url = {http://eutils.ncbi.nlm.nih.gov/entrez/eutils/elink.fcgi?cmd=prlinks&dbfrom=pubmed&retmode=ref&id=8642615},
	volume = {42},
	year = 1996,
	bdsk-url-1 = {http://eutils.ncbi.nlm.nih.gov/entrez/eutils/elink.fcgi?cmd=prlinks&dbfrom=pubmed&retmode=ref&id=8642615}}

@article{Adams+2000,
	abstract = {The fly Drosophila melanogaster is one of the most
                   intensively studied organisms in biology and serves as
                   a model system for the investigation of many
                   developmental and cellular processes common to higher
                   eukaryotes, including humans. We have determined the
                   nucleotide sequence of nearly all of the approximately
                   120-megabase euchromatic portion of the Drosophila
                   genome using a whole-genome shotgun sequencing strategy
                   supported by extensive clone-based sequence and a
                   high-quality bacterial artificial chromosome physical
                   map. Efforts are under way to close the remaining gaps;
                   however, the sequence is of sufficient accuracy and
                   contiguity to be declared substantially complete and to
                   support an initial analysis of genome structure and
                   preliminary gene annotation and interpretation. The
                   genome encodes approximately 13,600 genes, somewhat
                   fewer than the smaller Caenorhabditis elegans genome,
                   but with comparable functional diversity.},
	author = {Adams, M. D. and Celniker, S. E. and Holt, R. A. and Evans, C. A. and Gocayne, J. D. and Amanatides, P. G. and Scherer, S. E. and Li, P. W. and Hoskins, R. A. and Galle, R. F. and George, R. A. and Lewis, S. E. and Richards, S. and Ashburner, M. and Henderson, S. N. and Sutton, G. G. and Wortman, J. R. and Yandell, M. D. and Zhang, Q. and Chen, L. X. and Brandon, R. C. and Rogers, Y. H. and Blazej, R. G. and Champe, M. and Pfeiffer, B. D. and Wan, K. H. and Doyle, C. and Baxter, E. G. and Helt, G. and Nelson, C. R. and Gabor, G. L. and Abril, J. F. and Agbayani, A. and An, H. J. and Andrews-Pfannkoch, C. and Baldwin, D. and Ballew, R. M. and Basu, A. and Baxendale, J. and Bayraktaroglu, L. and Beasley, E. M. and Beeson, K. Y. and Benos, P. V. and Berman, B. P. and Bhandari, D. and Bolshakov, S. and Borkova, D. and Botchan, M. R. and Bouck, J. and Brokstein, P. and Brottier, P. and Burtis, K. C. and Busam, D. A. and Butler, H. and Cadieu, E. and Center, A. and Chandra, I. and Cherry, J. M. and Cawley, S. and Dahlke, C. and Davenport, L. B. and Davies, P. and de Pablos, B. and Delcher, A. and Deng, Z. and Mays, A. D. and Dew, I. and Dietz, S. M. and Dodson, K. and Doup, L. E. and Downes, M. and Dugan-Rocha, S. and Dunkov, B. C. and Dunn, P. and Durbin, K. J. and Evangelista, C. C. and Ferraz, C. and Ferriera, S. and Fleischmann, W. and Fosler, C. and Gabrielian, A. E. and Garg, N. S. and Gelbart, W. M. and Glasser, K. and Glodek, A. and Gong, F. and Gorrell, J. H. and Gu, Z. and Guan, P. and Harris, M. and Harris, N. L. and Harvey, D. and Heiman, T. J. and Hernandez, J. R. and Houck, J. and Hostin, D. and Houston, K. A. and Howland, T. J. and Wei, M. H. and Ibegwam, C. and Jalali, M. and Kalush, F. and Karpen, G. H. and Ke, Z. and Kennison, J. A. and Ketchum, K. A. and Kimmel, B. E. and Kodira, C. D. and Kraft, C. and Kravitz, S. and Kulp, D. and Lai, Z. and Lasko, P. and Lei, Y. and Levitsky, A. A. and Li, J. and Li, Z. and Liang, Y. and Lin, X. and Liu, X. and Mattei, B. and McIntosh, T. C. and McLeod, M. P. and McPherson, D. and Merkulov, G. and Milshina, N. V. and Mobarry, C. and Morris, J. and Moshrefi, A. and Mount, S. M. and Moy, M. and Murphy, B. and Murphy, L. and Muzny, D. M. and Nelson, D. L. and Nelson, D. R. and Nelson, K. A. and Nixon, K. and Nusskern, D. R. and Pacleb, J. M. and Palazzolo, M. and Pittman, G. S. and Pan, S. and Pollard, J. and Puri, V. and Reese, M. G. and Reinert, K. and Remington, K. and Saunders, R. D. and Scheeler, F. and Shen, H. and Shue, B. C. and Siden-Kiamos, I. and Simpson, M. and Skupski, M. P. and Smith, T. and Spier, E. and Spradling, A. C. and Stapleton, M. and Strong, R. and Sun, E. and Svirskas, R. and Tector, C. and Turner, R. and Venter, E. and Wang, A. H. and Wang, X. and Wang, Z. Y. and Wassarman, D. A. and Weinstock, G. M. and Weissenbach, J. and Williams, S. M. and WoodageT and Worley, K. C. and Wu, D. and Yang, S. and Yao, Q. A. and Ye, J. and Yeh, R. F. and Zaveri, J. S. and Zhan, M. and Zhang, G. and Zhao, Q. and Zheng, L. and Zheng, X. H. and Zhong, F. N. and Zhong, W. and Zhou, X. and Zhu, S. and Zhu, X. and Smith, H. O. and Gibbs, R. A. and Myers, E. W. and Rubin, G. M. and Venter, J. C.},
	authoraddress = {Celera Genomics, 45 West Gude Drive, Rockville, MD 20850, USA.},
	journal = {Science},
	keywords = {Animals ; Biological Transport/genetics ; Chromatin/genetics ; Cloning, Molecular ; Computational Biology ; Contig Mapping ; Cytochrome P-450 Enzyme System/genetics ; DNA Repair/genetics ; DNA Replication/genetics ; Drosophila melanogaster/*genetics/metabolism ; Euchromatin ; Gene Library ; Genes, Insect ; *Genome ; Heterochromatin/genetics ; Insect Proteins/chemistry/genetics/physiology ; Nuclear Proteins/genetics ; Protein Biosynthesis ; Research Support, Non-U.S. Gov't ; Research Support, U.S. Gov't, P.H.S. ; *Sequence Analysis, DNA ; Transcription, Genetic},
	language = {eng},
	medline-aid = {8392 [pii]},
	medline-da = {20000330},
	medline-dcom = {20000330},
	medline-edat = {2000/03/25},
	medline-fau = {Adams, M D ; Celniker, S E ; Holt, R A ; Evans, C A ; Gocayne, J D ; Amanatides, P G ; Scherer, S E ; Li, P W ; Hoskins, R A ; Galle, R F ; George, R A ; Lewis, S E ; Richards, S ; Ashburner, M ; Henderson, S N ; Sutton, G G ; Wortman, J R ; Yandell, M D ; Zhang, Q ; Chen, L X ; Brandon, R C ; Rogers, Y H ; Blazej, R G ; Champe, M ; Pfeiffer, B D ; Wan, K H ; Doyle, C ; Baxter, E G ; Helt, G ; Nelson, C R ; Gabor, G L ; Abril, J F ; Agbayani, A ; An, H J ; Andrews-Pfannkoch, C ; Baldwin, D ; Ballew, R M ; Basu, A ; Baxendale, J ; Bayraktaroglu, L ; Beasley, E M ; Beeson, K Y ; Benos, P V ; Berman, B P ; Bhandari, D ; Bolshakov, S ; Borkova, D ; Botchan, M R ; Bouck, J ; Brokstein, P ; Brottier, P ; Burtis, K C ; Busam, D A ; Butler, H ; Cadieu, E ; Center, A ; Chandra, I ; Cherry, J M ; Cawley, S ; Dahlke, C ; Davenport, L B ; Davies, P ; de Pablos, B ; Delcher, A ; Deng, Z ; Mays, A D ; Dew, I ; Dietz, S M ; Dodson, K ; Doup, L E ; Downes, M ; Dugan-Rocha, S ; Dunkov, B C ; Dunn, P ; Durbin, K J ; Evangelista, C C ; Ferraz, C ; Ferriera, S ; Fleischmann, W ; Fosler, C ; Gabrielian, A E ; Garg, N S ; Gelbart, W M ; Glasser, K ; Glodek, A ; Gong, F ; Gorrell, J H ; Gu, Z ; Guan, P ; Harris, M ; Harris, N L ; Harvey, D ; Heiman, T J ; Hernandez, J R ; Houck, J ; Hostin, D ; Houston, K A ; Howland, T J ; Wei, M H ; Ibegwam, C ; Jalali, M ; Kalush, F ; Karpen, G H ; Ke, Z ; Kennison, J A ; Ketchum, K A ; Kimmel, B E ; Kodira, C D ; Kraft, C ; Kravitz, S ; Kulp, D ; Lai, Z ; Lasko, P ; Lei, Y ; Levitsky, A A ; Li, J ; Li, Z ; Liang, Y ; Lin, X ; Liu, X ; Mattei, B ; McIntosh, T C ; McLeod, M P ; McPherson, D ; Merkulov, G ; Milshina, N V ; Mobarry, C ; Morris, J ; Moshrefi, A ; Mount, S M ; Moy, M ; Murphy, B ; Murphy, L ; Muzny, D M ; Nelson, D L ; Nelson, D R ; Nelson, K A ; Nixon, K ; Nusskern, D R ; Pacleb, J M ; Palazzolo, M ; Pittman, G S ; Pan, S ; Pollard, J ; Puri, V ; Reese, M G ; Reinert, K ; Remington, K ; Saunders, R D ; Scheeler, F ; Shen, H ; Shue, B C ; Siden-Kiamos, I ; Simpson, M ; Skupski, M P ; Smith, T ; Spier, E ; Spradling, A C ; Stapleton, M ; Strong, R ; Sun, E ; Svirskas, R ; Tector, C ; Turner, R ; Venter, E ; Wang, A H ; Wang, X ; Wang, Z Y ; Wassarman, D A ; Weinstock, G M ; Weissenbach, J ; Williams, S M ; Worley, K C ; Wu, D ; Yang, S ; Yao, Q A ; Ye, J ; Yeh, R F ; Zaveri, J S ; Zhan, M ; Zhang, G ; Zhao, Q ; Zheng, L ; Zheng, X H ; Zhong, F N ; Zhong, W ; Zhou, X ; Zhu, S ; Zhu, X ; Smith, H O ; Gibbs, R A ; Myers, E W ; Rubin, G M ; Venter, J C},
	medline-gr = {P50-HG00750/HG/NHGRI},
	medline-is = {0036-8075 (Print)},
	medline-jid = {0404511},
	medline-jt = {Science.},
	medline-lr = {20041117},
	medline-mhda = {2000/04/01},
	medline-own = {NLM},
	medline-pl = {UNITED STATES},
	medline-pmid = {10731132},
	medline-pst = {ppublish},
	medline-pt = {Journal Article},
	medline-pubm = {Print},
	medline-rn = {0 (Chromatin) ; 0 (Euchromatin) ; 0 (Heterochromatin) ; 0 (Insect Proteins) ; 0 (Nuclear Proteins) ; 9035-51-2 (Cytochrome P-450 Enzyme System)},
	medline-sb = {IM},
	medline-so = {Science. 2000 Mar 24;287(5461):2185-95.},
	medline-stat = {MEDLINE},
	number = {5461},
	pages = {2185-95},
	title = {The genome sequence of {D}rosophila melanogaster.},
	url = {http://eutils.ncbi.nlm.nih.gov/entrez/eutils/elink.fcgi?cmd=prlinks\&dbfrom=pubmed\&retmode=ref\&id=10731132},
	volume = {287},
	year = 2000,
	bdsk-url-1 = {http://eutils.ncbi.nlm.nih.gov/entrez/eutils/elink.fcgi?cmd=prlinks%5C&dbfrom=pubmed%5C&retmode=ref%5C&id=10731132}}

@article{Akaike1974,
	author = {Akaike, H},
	journal = {IEEE transaction on automatic control},
	pages = {716--723},
	title = {A new look at the statistical model identification},
	volume = {19},
	year = 1974}

@article{Akashi1995,
	abstract = {Patterns of codon usage and "silent" DNA divergence
                   suggest that natural selection discriminates among
                   synonymous codons in Drosophila. "Preferred" codons are
                   consistently found in higher frequencies within their
                   synonymous families in Drosophila melanogaster genes.
                   This suggests a simple model of silent DNA evolution
                   where natural selection favors mutations from
                   unpreferred to preferred codons (preferred changes).
                   Changes in the opposite direction, from preferred to
                   unpreferred synonymous codons (unpreferred changes),
                   are selected against. Here, selection on synonymous DNA
                   mutations is investigated by comparing the evolutionary
                   dynamics of these two categories of silent DNA changes.
                   Sequences from outgroups are used to determine the
                   direction of synonymous DNA changes within and between
                   D. melanogaster and Drosophila simulans for five genes.
                   Population genetics theory shows that differences in
                   the fitness effect of mutations can be inferred from
                   the comparison of ratios of polymorphism to divergence.
                   Unpreferred changes show a significantly higher ratio
                   of polymorphism to divergence than preferred changes in
                   the D. simulans lineage, confirming the action of
                   selection at silent sites. An excess of unpreferred
                   fixations in 28 genes suggests a relaxation of
                   selection on synonymous mutations in D. melanogaster.
                   Estimates of selection coefficients for synonymous
                   mutations (3.6 < magnitude of Nes < 1.3) in D. simulans
                   are consistent with the reduced efficacy of natural
                   selection (magnitude of Nes < 1) in the three- to
                   sixfold smaller effective population size of D.
                   melanogaster. Synonymous DNA changes appear to be a
                   prevalent class of weakly selected mutations in
                   Drosophila.},
	author = {Akashi, H.},
	authoraddress = {Department of Ecology and Evolution, University of Chicago, Illinois 60637, USA.},
	journal = {Genetics},
	keywords = {Animals ; Base Sequence ; Codon/*genetics ; DNA/genetics ; Drosophila/*genetics ; Drosophila melanogaster/genetics ; *Evolution ; Genes, Insect ; Models, Genetic ; Molecular Sequence Data ; Mutation ; *Polymorphism, Genetic ; Research Support, Non-U.S. Gov't ; Research Support, U.S. Gov't, P.H.S. ; *Selection (Genetics)},
	language = {eng},
	medline-cin = {Genetics. 1997 Dec;147(4):1983-7. PMID: 9409853},
	medline-da = {19950518},
	medline-dcom = {19950518},
	medline-edat = {1995/02/01},
	medline-fau = {Akashi, H},
	medline-gr = {GM-39355/GM/NIGMS},
	medline-is = {0016-6731},
	medline-jid = {0374636},
	medline-lr = {20041117},
	medline-mhda = {1995/02/01 00:01},
	medline-own = {NLM},
	medline-pl = {UNITED STATES},
	medline-pmid = {7713409},
	medline-pst = {ppublish},
	medline-pt = {Journal Article},
	medline-pubm = {Print},
	medline-rn = {0 (Codon) ; 9007-49-2 (DNA)},
	medline-sb = {IM},
	medline-si = {GENBANK/M17827 ; GENBANK/M17828 ; GENBANK/M17830 ; GENBANK/M17831 ; GENBANK/M17832 ; GENBANK/M17833 ; GENBANK/M17834 ; GENBANK/M17835 ; GENBANK/M17836 ; GENBANK/M17837 ; GENBANK/M19263 ; GENBANK/M19276 ; GENBANK/M19547 ; GENBANK/M22210 ; GENBANK/M37837 ; GENBANK/M57361 ; GENBANK/M57362 ; GENBANK/M57363 ; GENBANK/M57364 ; GENBANK/X54116 ; GENBANK/X57365 ; GENBANK/X57366 ; GENBANK/X57367 ; GENBANK/X57368 ; GENBANK/X57369 ; GENBANK/X57370 ; GENBANK/X57371 ; GENBANK/X57372 ; GENBANK/X57373 ; GENBANK/X57374 ; etc.},
	medline-so = {Genetics 1995 Feb;139(2):1067-76.},
	medline-stat = {MEDLINE},
	number = {2},
	pages = {1067-76},
	title = {Inferring weak selection from patterns of polymorphism and divergence at "silent" sites in {D}rosophila {DNA}.},
	url = {http://eutils.ncbi.nlm.nih.gov/entrez/eutils/elink.fcgi?cmd=prlinks\&dbfrom=pubmed\&retmode=ref\&id=7713409},
	volume = {139},
	year = 1995,
	bdsk-url-1 = {http://eutils.ncbi.nlm.nih.gov/entrez/eutils/elink.fcgi?cmd=prlinks%5C&dbfrom=pubmed%5C&retmode=ref%5C&id=7713409}}

@article{Akashi1994,
	abstract = {I present evidence that natural selection biases
                   synonymous codon usage to enhance the accuracy of
                   protein synthesis in Drosophila melanogaster. Since the
                   fitness cost of a translational misincorporation will
                   depend on how the amino acid substitution affects
                   protein function, selection for translational accuracy
                   predicts an association between codon usage in DNA and
                   functional constraint at the protein level. The
                   frequency of preferred codons is significantly higher
                   at codons conserved for amino acids than at
                   nonconserved codons in 38 genes compared between D.
                   melanogaster and Drosophila virilis or Drosophila
                   pseudoobscura (Z = 5.93, P < 10(-6)). Preferred codon
                   usage is also significantly higher in putative
                   zinc-finger and homeodomain regions than in the rest of
                   28 D. melanogaster transcription factor encoding genes
                   (Z = 8.38, P < 10(-6)). Mutational alternatives
                   (within-gene differences in mutation rates, amino acid
                   changes altering codon preference states, and doublet
                   mutations at adjacent bases) do not appear to explain
                   this association between synonymous codon usage and
                   amino acid constraint.},
	author = {Akashi, H.},
	authoraddress = {Department of Ecology and Evolution, University of Chicago, Illinois 60637.},
	journal = {Genetics},
	keywords = {Animals ; Base Sequence ; Codon/*genetics ; Comparative Study ; Drosophila/genetics ; Drosophila melanogaster/*genetics ; Genes, Insect ; *Protein Biosynthesis ; Research Support, Non-U.S. Gov't ; *Selection (Genetics) ; Species Specificity ; Transcription Factors/genetics},
	language = {eng},
	medline-da = {19940715},
	medline-dcom = {19940715},
	medline-edat = {1994/03/01},
	medline-fau = {Akashi, H},
	medline-is = {0016-6731},
	medline-jid = {0374636},
	medline-lr = {20041117},
	medline-mhda = {1994/03/01 00:01},
	medline-own = {NLM},
	medline-pl = {UNITED STATES},
	medline-pmid = {8005445},
	medline-pst = {ppublish},
	medline-pt = {Journal Article},
	medline-pubm = {Print},
	medline-rn = {0 (Codon) ; 0 (Transcription Factors)},
	medline-sb = {IM},
	medline-so = {Genetics 1994 Mar;136(3):927-35.},
	medline-stat = {MEDLINE},
	number = {3},
	pages = {927-35},
	title = {Synonymous codon usage in {D}rosophila melanogaster: natural selection and translational accuracy.},
	url = {http://eutils.ncbi.nlm.nih.gov/entrez/eutils/elink.fcgi?cmd=prlinks\&dbfrom=pubmed\&retmode=ref\&id=8005445},
	volume = {136},
	year = 1994,
	bdsk-url-1 = {http://eutils.ncbi.nlm.nih.gov/entrez/eutils/elink.fcgi?cmd=prlinks%5C&dbfrom=pubmed%5C&retmode=ref%5C&id=8005445}}

@article{Akashi2001,
	abstract = {The combination of complete genome sequence
                   information and estimates of mRNA abundances have begun
                   to reveal causes of both silent and protein sequence
                   evolution. Translational selection appears to explain
                   patterns of synonymous codon usage in many prokaryotes
                   as well as a number of eukaryotic model organisms (with
                   the notable exception of vertebrates). Relationships
                   between gene length and codon usage bias, however,
                   remain unexplained. Intriguing correlations between
                   expression patterns and protein divergence suggest some
                   general mechanisms underlying protein evolution.},
	author = {Akashi, H.},
	authoraddress = {Institute of Molecular Evolutionary Genetics and Department of Biology, 208 Mueller Laboratory, Pennsylvania State University, University Park, Pennsylvania 06138, USA. akashi@psu.edu},
	journal = {Curr Opin Genet Dev},
	keywords = {Animals ; Codon/genetics ; *Evolution, Molecular ; Exons/genetics ; *Gene Expression ; Humans ; Mutation ; Research Support, Non-U.S. Gov't ; Signal Transduction/genetics ; Transcription, Genetic},
	language = {eng},
	medline-aid = {S0959437X00002501 [pii]},
	medline-da = {20011029},
	medline-dcom = {20020111},
	medline-edat = {2001/10/30 10:00},
	medline-fau = {Akashi, H},
	medline-is = {0959-437X},
	medline-jid = {9111375},
	medline-lr = {20041117},
	medline-mhda = {2002/01/12 10:01},
	medline-own = {NLM},
	medline-pl = {England},
	medline-pmid = {11682310},
	medline-pst = {ppublish},
	medline-pt = {Journal Article ; Review ; Review, Tutorial},
	medline-pubm = {Print},
	medline-rf = {71},
	medline-rn = {0 (Codon)},
	medline-sb = {IM},
	medline-so = {Curr Opin Genet Dev 2001 Dec;11(6):660-6.},
	medline-stat = {MEDLINE},
	number = {6},
	pages = {660-6},
	title = {Gene expression and molecular evolution.},
	url = {http://eutils.ncbi.nlm.nih.gov/entrez/eutils/elink.fcgi?cmd=prlinks\&dbfrom=pubmed\&retmode=ref\&id=11682310},
	volume = {11},
	year = 2001,
	bdsk-url-1 = {http://eutils.ncbi.nlm.nih.gov/entrez/eutils/elink.fcgi?cmd=prlinks%5C&dbfrom=pubmed%5C&retmode=ref%5C&id=11682310}}

@article{Akashi1999,
	abstract = {Extensive DNA data emerging from genome-sequencing
                   projects have revitalized interest in the mechanisms of
                   molecular evolution. Although the contribution of
                   natural selection at the molecular level has been
                   debated for over 30 years, the relevant data and
                   appropriate statistical methods to address this issue
                   have only begun to emerge. This paper will first
                   present the predominant models of neutral, nearly
                   neutral, and adaptive molecular evolution. Then, a
                   method to identify the role of natural selection in
                   molecular evolution by comparing within- and
                   between-species DNA sequence variation will be
                   presented. Computer simulations show that such methods
                   are powerful for detecting even very weak selection.
                   Examination of DNA variation data within and between
                   Drosophila species suggests that 'silent' sites evolve
                   under a balance between weak selection and genetic
                   drift. Simulated data also show that sequence
                   comparisons are a powerful method to detect adaptive
                   protein evolution, even when selection is weak or
                   affects a small fraction of nucleotide sites. In the
                   Drosophila data examined, positive selection appears to
                   be a predominant force in protein evolution.},
	author = {Akashi, H.},
	authoraddress = {Department of Ecology and Evolutionary Biology, University of Kansas, Lawrence 66045-2201, USA.},
	journal = {Gene},
	keywords = {DNA/*genetics ; Evolution, Molecular ; Mutation ; *Selection (Genetics) ; Species Specificity},
	language = {eng},
	medline-aid = {S0378-1119(99)00294-2 [pii]},
	medline-da = {19991202},
	medline-dcom = {19991202},
	medline-edat = {1999/11/26},
	medline-fau = {Akashi, H},
	medline-is = {0378-1119 (Print)},
	medline-jid = {7706761},
	medline-jt = {Gene},
	medline-lr = {20001218},
	medline-mhda = {1999/11/26 00:01},
	medline-own = {NLM},
	medline-pl = {NETHERLANDS},
	medline-pmid = {10570982},
	medline-pst = {ppublish},
	medline-pt = {Journal Article},
	medline-pubm = {Print},
	medline-rn = {9007-49-2 (DNA)},
	medline-sb = {IM},
	medline-so = {Gene. 1999 Sep 30;238(1):39-51.},
	medline-stat = {MEDLINE},
	number = {1},
	pages = {39-51},
	title = {Within- and between-species {DNA} sequence variation and the 'footprint' of natural selection.},
	url = {http://eutils.ncbi.nlm.nih.gov/entrez/eutils/elink.fcgi?cmd=prlinks\&dbfrom=pubmed\&retmode=ref\&id=10570982},
	volume = {238},
	year = 1999,
	bdsk-url-1 = {http://eutils.ncbi.nlm.nih.gov/entrez/eutils/elink.fcgi?cmd=prlinks%5C&dbfrom=pubmed%5C&retmode=ref%5C&id=10570982}}

@article{Akashi1997,
	abstract = {Although non-random patterns of synonymous codon usage
                   are a prominent feature in the genomes of many
                   organisms, the relatives roles of mutational biases and
                   natural selection in maintaining codon bias remain a
                   contentious issue. In some species, patterns of codon
                   bias and empirical findings on the biology of
                   translation suggest 'major codon preference', a balance
                   among mutation pressure, genetic drift, and weak
                   selection in favor of translationally superior codons.
                   Population genetics theory makes testable predictions
                   to distinguish such a model from a strictly mutational
                   model of codon bias. Major codon preference predicts
                   two fitness classes of synonymous DNA changes:
                   'preferred' mutations from non-major to major codons
                   and 'unpreferred' changes in the opposite direction. An
                   extension of current statistical methods is employed to
                   reveal differences in the within and between species
                   dynamics of preferred and unpreferred silent mutations
                   in Drosophila simulans. In this lineage, codon bias
                   appears to be maintained under roughly equal magnitudes
                   of natural selection and genetic drift. In the sibling
                   species, D. melanogaster, however, a reduction in
                   N(e)s, the product of effective population size and
                   selection coefficient, appears to have allowed a
                   genome-wide reduction in codon bias.},
	author = {Akashi, H.},
	authoraddress = {Section of Evolution and Ecology, University of California, Davis 95616, USA. hakashi@ucdavis.edu},
	journal = {Gene},
	keywords = {Animals ; *Codon ; Drosophila/*genetics ; *Evolution, Molecular ; *Gene Frequency ; *Mutation ; Research Support, Non-U.S. Gov't ; Research Support, U.S. Gov't, Non-P.H.S. ; *Selection (Genetics)},
	language = {eng},
	medline-da = {19980218},
	medline-dcom = {19980218},
	medline-edat = {1998/02/14},
	medline-fau = {Akashi, H},
	medline-is = {0378-1119},
	medline-jid = {7706761},
	medline-lr = {20041117},
	medline-mhda = {1998/02/14 00:01},
	medline-own = {NLM},
	medline-pl = {NETHERLANDS},
	medline-pmid = {9461401},
	medline-pst = {ppublish},
	medline-pt = {Journal Article ; Review ; Review, Tutorial},
	medline-pubm = {Print},
	medline-rf = {55},
	medline-rn = {0 (Codon)},
	medline-sb = {IM},
	medline-so = {Gene 1997 Dec 31;205(1-2):269-78.},
	medline-stat = {MEDLINE},
	number = {1-2},
	pages = {269-78},
	title = {Codon bias evolution in {D}rosophila. {P}opulation genetics of mutation-selection drift.},
	url = {http://eutils.ncbi.nlm.nih.gov/entrez/eutils/elink.fcgi?cmd=prlinks\&dbfrom=pubmed\&retmode=ref\&id=9461401},
	volume = {205},
	year = 1997,
	bdsk-url-1 = {http://eutils.ncbi.nlm.nih.gov/entrez/eutils/elink.fcgi?cmd=prlinks%5C&dbfrom=pubmed%5C&retmode=ref%5C&id=9461401}}

@article{Akashi2003,
	abstract = {The primary structures of peptides may be adapted for
                   efficient synthesis as well as proper function. Here,
                   the Saccharomyces cerevisiae genome sequence, DNA
                   microarray expression data, tRNA gene numbers, and
                   functional categorizations of proteins are employed to
                   determine whether the amino acid composition of
                   peptides reflects natural selection to optimize the
                   speed and accuracy of translation. Strong relationships
                   between synonymous codon usage bias and estimates of
                   transcript abundance suggest that DNA array data serve
                   as adequate predictors of translation rates. Amino acid
                   usage also shows striking relationships with expression
                   levels. Stronger correlations between tRNA
                   concentrations and amino acid abundances among highly
                   expressed proteins than among less abundant proteins
                   support adaptation of both tRNA abundances and amino
                   acid usage to enhance the speed and accuracy of protein
                   synthesis. Natural selection for efficient synthesis
                   appears to also favor shorter proteins as a function of
                   their expression levels. Comparisons restricted to
                   proteins within functional classes are employed to
                   control for differences in amino acid composition and
                   protein size that reflect differences in the functional
                   requirements of proteins expressed at different levels.},
	author = {Akashi, H.},
	authoraddress = {Institute of Molecular Evolutionary Genetics and Department of Biology, 208 Mueller Laboratory, Pennsylvania State University, University Park, PA 16802, USA. akashi@psu.edu},
	journal = {Genetics},
	keywords = {Adaptation, Physiological ; Amino Acid Sequence/genetics ; Codon/genetics ; Comparative Study ; *Evolution, Molecular ; Gene Expression Regulation, Fungal ; Kinetics ; Oligonucleotide Array Sequence Analysis ; Peptides/chemistry/metabolism ; *Protein Biosynthesis ; *Proteome ; RNA, Messenger/analysis ; RNA, Transfer/genetics/metabolism ; Research Support, Non-U.S. Gov't ; Saccharomyces cerevisiae/genetics ; Saccharomyces cerevisiae Proteins/*genetics/metabolism ; *Selection (Genetics) ; Species Specificity},
	language = {eng},
	medline-da = {20030821},
	medline-dcom = {20040511},
	medline-edat = {2003/08/22 05:00},
	medline-fau = {Akashi, Hiroshi},
	medline-is = {0016-6731},
	medline-jid = {0374636},
	medline-lr = {20041117},
	medline-mhda = {2004/05/12 05:00},
	medline-own = {NLM},
	medline-pl = {United States},
	medline-pmid = {12930740},
	medline-pst = {ppublish},
	medline-pt = {Journal Article},
	medline-pubm = {Print},
	medline-rn = {0 (Codon) ; 0 (Peptides) ; 0 (Proteome) ; 0 (RNA, Messenger) ; 0 (Saccharomyces cerevisiae Proteins) ; 9014-25-9 (RNA, Transfer)},
	medline-sb = {IM},
	medline-so = {Genetics 2003 Aug;164(4):1291-303.},
	medline-stat = {MEDLINE},
	number = {4},
	pages = {1291-303},
	title = {Translational selection and yeast proteome evolution.},
	url = {http://eutils.ncbi.nlm.nih.gov/entrez/eutils/elink.fcgi?cmd=prlinks\&dbfrom=pubmed\&retmode=ref\&id=12930740},
	volume = {164},
	year = 2003,
	bdsk-url-1 = {http://eutils.ncbi.nlm.nih.gov/entrez/eutils/elink.fcgi?cmd=prlinks%5C&dbfrom=pubmed%5C&retmode=ref%5C&id=12930740}}

@article{Akashi+Eyre-Walker1998,
	abstract = {An interplay among experimental studies of protein
                   synthesis, evolutionary theory, and comparisons of DNA
                   sequence data has shed light on the roles of natural
                   selection and genetic drift in 'silent' DNA evolution.},
	author = {Akashi, H. and Eyre-Walker, A.},
	authoraddress = {Department of Ecology and Evolutionary Biology, University of Kansas, Lawrence, Kansas 66045-2106, USA. hiroshi@falcon.cc.ukans.edu},
	journal = {Curr Opin Genet Dev},
	keywords = {Animals ; DNA/genetics ; *Evolution, Molecular ; Humans ; *Protein Biosynthesis ; Research Support, Non-U.S. Gov't ; Research Support, U.S. Gov't, Non-P.H.S.},
	language = {eng},
	medline-da = {19990216},
	medline-dcom = {19990216},
	medline-edat = {1999/01/23},
	medline-fau = {Akashi, H ; Eyre-Walker, A},
	medline-is = {0959-437X},
	medline-jid = {9111375},
	medline-lr = {20041117},
	medline-mhda = {1999/01/23 00:01},
	medline-own = {NLM},
	medline-pl = {ENGLAND},
	medline-pmid = {9914211},
	medline-pst = {ppublish},
	medline-pt = {Journal Article ; Review ; Review, Tutorial},
	medline-pubm = {Print},
	medline-rf = {74},
	medline-rn = {9007-49-2 (DNA)},
	medline-sb = {IM},
	medline-so = {Curr Opin Genet Dev 1998 Dec;8(6):688-93.},
	medline-stat = {MEDLINE},
	number = {6},
	pages = {688-93},
	title = {Translational selection and molecular evolution.},
	url = {http://eutils.ncbi.nlm.nih.gov/entrez/eutils/elink.fcgi?cmd=prlinks\&dbfrom=pubmed\&retmode=ref\&id=9914211},
	volume = {8},
	year = 1998,
	bdsk-url-1 = {http://eutils.ncbi.nlm.nih.gov/entrez/eutils/elink.fcgi?cmd=prlinks%5C&dbfrom=pubmed%5C&retmode=ref%5C&id=9914211}}

@article{Akashi+1998,
	abstract = {Genome sequencing in a number of taxa has revealed
                   variation in nucleotide composition both among regions
                   of the genome and among functional classes of sites in
                   DNA. Mutational biases, biased gene conversion, and
                   natural selection have been proposed as causes of this
                   variation. Here, we review patterns of base composition
                   in Drosophila DNA. Nucleotide composition in Drosophila
                   melanogaster varys regionally, and base composition is
                   correlated between introns and exons. Drosophila
                   species also show striking patterns of non-random codon
                   usage. Patterns of synonymous codon usage and the
                   biochemistry of translation suggest that natural
                   selection may act at 'silent' sites. A relationship
                   between recombination rates and codon usage and
                   comparisons of the evolutionary dynamics of silent
                   mutations within and between species support natural
                   selection discriminating among synonymous codons. The
                   causes of regional base composition variation are less
                   clear. Progress in functional studies of non-coding
                   DNA, further investigations of genome patterns, and
                   statistical tests based on evolutionary theory will
                   lead to a greater understanding of the contributions of
                   mutational processes and natural selection in
                   patterning genome-wide nucleotide composition.},
	author = {Akashi, H. and Kliman, R.M. and Eyre-Walker, A.},
	authoraddress = {Section of Evolution and Ecology, University of California at Davis 95616, USA. hakashi@ucdavis.edu},
	journal = {Genetica},
	keywords = {Animals ; Base Composition/*genetics ; DNA/genetics ; Drosophila/*genetics ; Drosophila melanogaster/*genetics ; *Evolution ; Gene Conversion ; *Mutation ; Research Support, Non-U.S. Gov't ; Research Support, U.S. Gov't, Non-P.H.S. ; *Selection (Genetics) ; Variation (Genetics)},
	language = {eng},
	medline-da = {19981002},
	medline-dcom = {19981002},
	medline-edat = {1998/08/28},
	medline-fau = {Akashi, H ; Kliman, R M ; Eyre-Walker, A},
	medline-is = {0016-6707},
	medline-jid = {0370740},
	medline-lr = {20041117},
	medline-mhda = {1998/08/28 00:01},
	medline-own = {NLM},
	medline-pl = {NETHERLANDS},
	medline-pmid = {9720271},
	medline-pst = {ppublish},
	medline-pt = {Journal Article ; Review},
	medline-pubm = {Print},
	medline-rf = {96},
	medline-rn = {9007-49-2 (DNA)},
	medline-sb = {IM},
	medline-so = {Genetica 1998;102-103(1-6):49-60.},
	medline-stat = {MEDLINE},
	number = {1-6},
	pages = {49-60},
	title = {Mutation pressure, natural selection, and the evolution of base composition in {D}rosophila.},
	url = {http://eutils.ncbi.nlm.nih.gov/entrez/eutils/elink.fcgi?cmd=prlinks\&dbfrom=pubmed\&retmode=ref\&id=9720271},
	volume = {102-103},
	year = 1998,
	bdsk-url-1 = {http://eutils.ncbi.nlm.nih.gov/entrez/eutils/elink.fcgi?cmd=prlinks%5C&dbfrom=pubmed%5C&retmode=ref%5C&id=9720271}}

@article{Akashi+Schaeffer1997,
	abstract = {In Escherichia coli, Saccharomyces cerevisiae, and
                   Drosophila melanogaster, codon bias may be maintained
                   by a balance among mutation pressure, genetic drift,
                   and natural selection favoring translationally superior
                   codons. Under such an evolutionary model, silent
                   mutations fall into two fitness categories: preferred
                   mutations that increase codon bias and unpreferred
                   changes in the opposite direction. This prediction can
                   be tested by comparing the frequency spectra of
                   synonymous changes segregating within populations;
                   natural selection will elevate the frequencies of
                   advantageous mutations relative to that of deleterious
                   changes. The frequency distributions of preferred and
                   unpreferred mutations differ in the predicted direction
                   among 99 alleles of two D. pseudoobscura genes and five
                   alleles of eight D. simulans genes. This result
                   confirms the existence of fitness classes of silent
                   mutations. Maximum likelihood estimates suggest that
                   selection intensity at silent sites is, on average,
                   very weak in both D. pseudoobscura and D. simulans
                   (magnitude of NS approximately 1). Inference of
                   evolutionary processes from within-species sequence
                   variation is often hindered by the assumption of a
                   stationary frequency distribution. This assumption can
                   be avoided when identifying the action of selection and
                   tested when estimating selection intensity.},
	author = {Akashi, H. and Schaeffer, S.W.},
	authoraddress = {Section of Evolution and Ecology, University of California at Davis 95616, USA. hakashi@ucdavis.edu},
	journal = {Genetics},
	keywords = {Animals ; Codon ; DNA ; Drosophila melanogaster/*genetics ; Models, Genetic ; Molecular Sequence Data ; *Polymorphism, Genetic ; Research Support, Non-U.S. Gov't ; Research Support, U.S. Gov't, Non-P.H.S. ; Research Support, U.S. Gov't, P.H.S. ; *Selection (Genetics)},
	language = {eng},
	medline-da = {19970903},
	medline-dcom = {19970903},
	medline-edat = {1997/05/01},
	medline-fau = {Akashi, H ; Schaeffer, S W},
	medline-gr = {GM-42472/GM/NIGMS},
	medline-is = {0016-6731},
	medline-jid = {0374636},
	medline-lr = {20041117},
	medline-mhda = {1997/05/01 00:01},
	medline-own = {NLM},
	medline-pl = {UNITED STATES},
	medline-pmid = {9136019},
	medline-pst = {ppublish},
	medline-pt = {Journal Article},
	medline-pubm = {Print},
	medline-rn = {0 (Codon) ; 9007-49-2 (DNA)},
	medline-sb = {IM},
	medline-si = {GENBANK/M17834 ; GENBANK/M17835 ; GENBANK/M17836 ; GENBANK/M17837 ; GENBANK/M19547 ; GENBANK/M22210 ; GENBANK/M36581 ; GENBANK/M37837 ; GENBANK/X00607 ; GENBANK/X54116 ; GENBANK/X54118 ; GENBANK/X54120 ; GENBANK/X57362 ; GENBANK/X57363 ; GENBANK/X57364 ; GENBANK/X57365 ; GENBANK/X57366 ; GENBANK/X57367 ; GENBANK/X57368 ; GENBANK/X57369 ; GENBANK/X57370 ; GENBANK/X57371 ; GENBANK/X57372 ; GENBANK/X57373 ; GENBANK/X57374 ; GENBANK/X57375 ; GENBANK/X57376 ; etc.},
	medline-so = {Genetics 1997 May;146(1):295-307.},
	medline-stat = {MEDLINE},
	number = {1},
	pages = {295-307},
	title = {Natural selection and the frequency distributions of "silent" {DNA} polymorphism in {D}rosophila.},
	url = {http://eutils.ncbi.nlm.nih.gov/entrez/eutils/elink.fcgi?cmd=prlinks\&dbfrom=pubmed\&retmode=ref\&id=9136019},
	volume = {146},
	year = 1997,
	bdsk-url-1 = {http://eutils.ncbi.nlm.nih.gov/entrez/eutils/elink.fcgi?cmd=prlinks%5C&dbfrom=pubmed%5C&retmode=ref%5C&id=9136019}}

@article{Alroy1999,
	author = {Alroy, J.},
	journal = {Systematic Biology},
	number = {1},
	pages = {107},
	publisher = {Oxford University Press},
	title = {The fossil record of north {A}merican mammals: evidence for a paleocene evolutionary radiation},
	volume = {48},
	year = 1999}

@article{Andersson+Kurland1990,
	abstract = {A popular interpretation of the major codon preference
                   is that it reflects the operation of a regulatory
                   device that controls the expression of individual
                   proteins. In this popular model, rapidly translated
                   codons are thought to promote the accumulation of the
                   highly expressed proteins and slowly translated codons
                   are thought to retard the expression of poorly
                   expressed proteins. However, this widely accepted model
                   is not supported by kinetic theory or by experimental
                   results. A less fashionable model in which the major
                   codon preference has nothing to do with the expression
                   level of the individual proteins is forwarded. In this
                   model, the major codon preference is viewed as a global
                   strategy to support the efficient function of the
                   translation system and thereby to maximize the growth
                   rates of cells under favorable conditions.},
	author = {Andersson, S. G. and Kurland, C. G.},
	authoraddress = {Department of Molecular Biology, Uppsala University Biomedical Center, Sweden.},
	journal = {Microbiol Rev},
	keywords = {Animals ; Bacteria/*genetics ; Bacterial Proteins/biosynthesis ; Codon/*genetics ; *Gene Expression Regulation ; *Protein Biosynthesis ; Protozoa/*genetics ; Protozoan Proteins/biosynthesis ; RNA, Messenger/*genetics},
	language = {eng},
	medline-da = {19900806},
	medline-dcom = {19900806},
	medline-edat = {1990/06/01},
	medline-fau = {Andersson, S G ; Kurland, C G},
	medline-is = {0146-0749 (Print)},
	medline-jid = {7806086},
	medline-jt = {Microbiological reviews},
	medline-lr = {20041117},
	medline-mhda = {1990/06/01 00:01},
	medline-own = {NLM},
	medline-pl = {UNITED STATES},
	medline-pmid = {2194095},
	medline-pst = {ppublish},
	medline-pt = {Journal Article ; Review},
	medline-pubm = {Print},
	medline-rf = {101},
	medline-rn = {0 (Bacterial Proteins) ; 0 (Codon) ; 0 (Protozoan Proteins) ; 0 (RNA, Messenger)},
	medline-sb = {IM},
	medline-so = {Microbiol Rev. 1990 Jun;54(2):198-210.},
	medline-stat = {MEDLINE},
	number = {2},
	pages = {198-210},
	title = {Codon preferences in free-living microorganisms.},
	url = {http://eutils.ncbi.nlm.nih.gov/entrez/eutils/elink.fcgi?cmd=prlinks&dbfrom=pubmed&retmode=ref&id=2194095},
	volume = {54},
	year = 1990,
	bdsk-url-1 = {http://eutils.ncbi.nlm.nih.gov/entrez/eutils/elink.fcgi?cmd=prlinks&dbfrom=pubmed&retmode=ref&id=2194095}}

@article{Antezana+Kreitman1999,
	abstract = {Biased codon usage is common in eukaryotic and
                   prokaryotic genes. Evidence from Escherichia,
                   Saccharomyces, and Drosophila indicates that it favors
                   translational efficiency and accuracy. However, to date
                   no functional advantages have been identified in the
                   codon-anticodon interactions involving the most
                   frequently used (preferred) codons. Here we present
                   evidence that forces not related to the individual
                   codon-anticodon interaction may be involved in
                   determining which synonymous codons are preferred or
                   avoided. We show that the "off-frame" trinucleotide
                   motif preferences inferrable from Drosophila coding
                   regions are often in the same direction as Drosophila's
                   "in-frame" codon preferences, i.e., its codon usage.
                   The off-frame preferences were inferred from the
                   nonrandomness of the location of confamilial synonymous
                   codons along coding regions-a pattern often described
                   as a context dependence of nucleotide choice at
                   synonymous positions or as codon-pair bias. We relied
                   on randomizations of the location of confamilial codons
                   that do not alter, and cannot be influenced by, the
                   encoded amino acid sequences, codon usage, or base
                   composition of the genes examined. The statistically
                   significant congruency of in-frame and off-frame
                   trinucleotide preferences suggests that the same kind
                   of reading-frame-independent force(s) may also
                   influence synonymous codon choice. These forces may
                   have produced biases in codon usage that then led to
                   the evolution of the translational advantages of these
                   motifs as preferred codons. Under this scenario, tRNA
                   pool size differences between preferred and
                   nonpreferred codons initially were evolved to track the
                   default overrepresentation of codons with preferred
                   motifs. The motif preference hypothesis can explain the
                   structuring of codon preferences and the similarities
                   in the codon usages of distantly related organisms.},
	author = {Antezana, M. A. and Kreitman, M.},
	authoraddress = {Department of Ecology and Evolution, University of Chicago, 1101 East 57th Street, Chicago, IL 60637-1573, USA. marcos@uchicago.edu},
	journal = {J Mol Evol},
	keywords = {Amino Acid Sequence ; Animals ; Base Sequence ; Codon/*genetics ; Drosophila melanogaster/genetics ; Evolution, Molecular ; *Genes, Insect ; *Models, Genetic ; Molecular Sequence Data ; Open Reading Frames ; Random Allocation ; Research Support, U.S. Gov't, P.H.S.},
	language = {eng},
	medline-aid = {JME1898 [pii]},
	medline-da = {19990728},
	medline-dcom = {19990728},
	medline-edat = {1999/06/16},
	medline-fau = {Antezana, M A ; Kreitman, M},
	medline-gr = {GM393555/GM/NIGMS},
	medline-is = {0022-2844 (Print)},
	medline-jid = {0360051},
	medline-jt = {Journal of molecular evolution.},
	medline-lr = {20041117},
	medline-mhda = {1999/06/16 00:01},
	medline-own = {NLM},
	medline-pl = {UNITED STATES},
	medline-pmid = {10368432},
	medline-pst = {ppublish},
	medline-pt = {Journal Article},
	medline-pubm = {Print},
	medline-rn = {0 (Codon)},
	medline-sb = {IM ; S},
	medline-so = {J Mol Evol. 1999 Jul;49(1):36-43.},
	medline-stat = {MEDLINE},
	number = {1},
	pages = {36-43},
	title = {The nonrandom location of synonymous codons suggests that reading frame-independent forces have patterned codon preferences.},
	url = {http://eutils.ncbi.nlm.nih.gov/entrez/eutils/elink.fcgi?cmd=prlinks\&dbfrom=pubmed\&retmode=ref\&id=10368432},
	volume = {49},
	year = 1999,
	bdsk-url-1 = {http://eutils.ncbi.nlm.nih.gov/entrez/eutils/elink.fcgi?cmd=prlinks%5C&dbfrom=pubmed%5C&retmode=ref%5C&id=10368432}}

@article{Antonovics+2006,
	abstract = {Taubenberger et al. claim that the 1918 influenza
                   virus was derived from an avian source and adapted to
                   humans shortly before the pandemic. However, we do not
                   believe that this conclusion, which has been widely
                   disseminated in the popular press and in scientific
                   journals, is supported by their phylogenetic evidence.},
	author = {Antonovics, J. and Hood, M. E. and Baker, C. H.},
	authoraddress = {Department of Biology, University of Virginia, Charlottesville, Virginia 22904, USA. ja8n@virginia.edu},
	journal = {Nature},
	keywords = {Animals ; Birds/*virology ; *Evolution, Molecular ; History, 20th Century ; Humans ; Influenza A Virus, H1N1 Subtype/*classification/*genetics/physiology ; Influenza in Birds/transmission/*virology ; Influenza, Human/epidemiology/history/transmission/*virology ; Models, Biological ; *Phylogeny ; Reproducibility of Results ; Swine/virology ; Time Factors ; Zoonoses/transmission/virology},
	language = {eng},
	medline-aid = {nature04824 [pii] ; 10.1038/nature04824 [doi]},
	medline-con = {Nature. 2005 Oct 6;437(7060):889-93. PMID: 16208372},
	medline-da = {20060427},
	medline-dcom = {20060517},
	medline-edat = {2006/04/28 09:00},
	medline-fau = {Antonovics, Janis ; Hood, Michael E ; Baker, Christi Howell},
	medline-is = {1476-4687 (Electronic)},
	medline-jid = {0410462},
	medline-jt = {Nature},
	medline-mhda = {2006/05/18 09:00},
	medline-own = {NLM},
	medline-pl = {England},
	medline-pmid = {16641950},
	medline-pst = {ppublish},
	medline-pt = {Comment ; Historical Article ; Journal Article},
	medline-pubm = {Print},
	medline-sb = {IM},
	medline-so = {Nature. 2006 Apr 27;440(7088):E9; discussion E9-10.},
	medline-stat = {MEDLINE},
	number = {7088},
	pages = {E9; discussion E9-10},
	title = {Molecular virology: was the 1918 flu avian in origin?},
	url = {http://eutils.ncbi.nlm.nih.gov/entrez/eutils/elink.fcgi?cmd=prlinks&dbfrom=pubmed&retmode=ref&id=16641950},
	volume = {440},
	year = 2006,
	bdsk-url-1 = {http://eutils.ncbi.nlm.nih.gov/entrez/eutils/elink.fcgi?cmd=prlinks&dbfrom=pubmed&retmode=ref&id=16641950}}

@article{Archibald+2001,
	author = {Archibald, J.D. and Averianov, A.O. and Ekdale, E.G.},
	journal = {Nature},
	number = {6859},
	pages = {62--64},
	publisher = {[London: Macmillan Journals], 1869-},
	title = {Late Cretaceous relatives of rabbits, rodents, and other extant eutherian mammals},
	volume = {414},
	year = 2001}

@article{Archibald+Deutschman2001,
	author = {Archibald, J.D. and Deutschman, D.H.},
	journal = {Journal of Mammalian Evolution},
	number = {2},
	pages = {107--124},
	publisher = {Springer},
	title = {Quantitative analysis of the timing of the origin and diversification of extant placental orders},
	volume = {8},
	year = 2001}

@article{Aris-Brosou+Yang2002,
	abstract = {The molecular clock, i.e., constancy of the rate of
                   evolution over time, is commonly assumed in estimating
                   divergence dates. However, this assumption is often
                   violated and has drastic effects on date estimation.
                   Recently, a number of attempts have been made to relax
                   the clock assumption. One approach is to use maximum
                   likelihood, which assigns rates to branches and allows
                   the estimation of both rates and times. An alternative
                   is the Bayes approach, which models the change of the
                   rate over time. A number of models of rate change have
                   been proposed. We have extended and evaluated models of
                   rate evolution, i.e., the lognormal and its recent
                   variant, along with the gamma, the exponential, and the
                   Ornstein-Uhlenbeck processes. These models were first
                   applied to a small hominoid data set, where an
                   empirical Bayes approach was used to estimate the
                   hyperparameters that measure the amount of rate
                   variation. Estimation of divergence times was sensitive
                   to these hyperparameters, especially when the assumed
                   model is close to the clock assumption. The rate and
                   date estimates varied little from model to model,
                   although the posterior Bayes factor indicated the
                   Ornstein-Uhlenbeck process outperformed the other
                   models. To demonstrate the importance of allowing for
                   rate change across lineages, this general approach was
                   used to analyze a larger data set consisting of the 18S
                   ribosomal RNA gene of 39 metazoan species. We obtained
                   date estimates consistent with paleontological records,
                   the deepest split within the group being about 560
                   million years ago. Estimates of the rates were in
                   accordance with the Cambrian explosion hypothesis and
                   suggested some more recent lineage-specific bursts of
                   evolution.},
	author = {Aris-Brosou, S. and Yang, Z.},
	authoraddress = {Department of Biology, University College London, Darwin Building, Gower Street, London WC1E 6BT, England.},
	journal = {Syst Biol},
	keywords = {Algorithms ; Animals ; Bayes Theorem ; *Evolution ; Invertebrates/*genetics ; Likelihood Functions ; *Models, Genetic ; Monte Carlo Method ; Phylogeny ; RNA, Ribosomal, 18S/*genetics ; Time Factors},
	language = {eng},
	medline-aid = {10.1080/10635150290102375 [doi]},
	medline-da = {20021024},
	medline-dcom = {20030513},
	medline-edat = {2002/10/25 04:00},
	medline-fau = {Aris-Brosou, Stephane ; Yang, Ziheng},
	medline-is = {1063-5157 (Print)},
	medline-jid = {9302532},
	medline-jt = {Systematic biology},
	medline-lr = {20061115},
	medline-mhda = {2003/05/14 05:00},
	medline-own = {NLM},
	medline-pl = {England},
	medline-pmid = {12396585},
	medline-pst = {ppublish},
	medline-pt = {Journal Article ; Research Support, Non-U.S. Gov't},
	medline-pubm = {Print},
	medline-rn = {0 (RNA, Ribosomal, 18S)},
	medline-sb = {IM},
	medline-so = {Syst Biol. 2002 Oct;51(5):703-14.},
	medline-stat = {MEDLINE},
	number = {5},
	pages = {703-14},
	title = {Effects of models of rate evolution on estimation of divergence dates with special reference to the metazoan 18{S} ribosomal {RNA} phylogeny.},
	url = {http://eutils.ncbi.nlm.nih.gov/entrez/eutils/elink.fcgi?cmd=prlinks\&dbfrom=pubmed\&retmode=ref\&id=12396585},
	volume = {51},
	year = 2002,
	bdsk-url-1 = {http://eutils.ncbi.nlm.nih.gov/entrez/eutils/elink.fcgi?cmd=prlinks%5C&dbfrom=pubmed%5C&retmode=ref%5C&id=12396585}}

@article{Asher+2005,
	author = {Asher, R.J. and Meng, J. and Wible, J.R. and McKenna, M.C. and Rougier, G.W. and Dashzeveg, D. and Novacek, M.J.},
	journal = {Science},
	number = {5712},
	pages = {1091},
	publisher = {American Association for the Advancement of Science},
	title = {Stem Lagomorpha and the antiquity of Glires},
	volume = {307},
	year = 2005}

@inbook{Bachellier+1996,
	address = {Washington, DC.},
	author = {Bachellier, S. and Gilson, E. and Hofnung, M. and Hill, C. W.},
	chapter = {Repeated sequences},
	editor = {Neidhardt, F. C.},
	pages = {2708-2720},
	publisher = {ASM Press},
	title = {Escherichia coli and {S}almonella: cellular and molecular biology}}

@article{Baignet+McCauley2003,
	abstract = {The virulence of a virus is determined by its ability
                   to adversely affect the host cell, host organism or
                   population of host organisms. Influenza A viruses have
                   been responsible for four pandemics of severe human
                   respiratory disease this century. Avian species harbour
                   a large reservoir of influenza virus strains, which can
                   contribute genes to potential new pandemic human
                   strains. The fundamental importance of understanding
                   the role of each of these genes in determining
                   virulence in birds and humans was dramatically
                   emphasised by the recent direct transmission of avian
                   influenza A viruses to humans, causing fatal infection
                   but not community spread. An understanding of the
                   factors involved in transmission between avian and
                   mammalian species should assist in the development of
                   better surveillance strategies for early recognition of
                   influenza A virus strains having human pandemic
                   potential, and possibly in the design of anti-viral
                   strategies.},
	author = {Baigent, S. J. and McCauley, J. W.},
	authoraddress = {Division of Molecular Biology, Institute for Animal Health, Newbury, UK. sue.baigent@bbsrc.ac.uk},
	journal = {Bioessays},
	keywords = {Animals ; Bird Diseases/transmission/virology ; Humans ; Influenza A virus/*pathogenicity ; Influenza, Human/*prevention \& control/*transmission/veterinary ; Mammals ; Models, Biological ; Poultry Diseases/virology ; Virulence ; Zoonoses},
	language = {eng},
	medline-aid = {10.1002/bies.10303 [doi]},
	medline-ci = {Copyright 2003 Wiley Periodicals, Inc.},
	medline-da = {20030619},
	medline-dcom = {20031010},
	medline-edat = {2003/06/20 05:00},
	medline-fau = {Baigent, Susan J ; McCauley, John W},
	medline-is = {0265-9247 (Print)},
	medline-jid = {8510851},
	medline-jt = {BioEssays : news and reviews in molecular, cellular and developmental biology},
	medline-lr = {20051122},
	medline-mhda = {2003/10/11 05:00},
	medline-own = {NLM},
	medline-pl = {United States},
	medline-pmid = {12815721},
	medline-pst = {ppublish},
	medline-pt = {Journal Article ; Review},
	medline-pubm = {Print},
	medline-rf = {91},
	medline-sb = {IM},
	medline-so = {Bioessays. 2003 Jul;25(7):657-71.},
	medline-stat = {MEDLINE},
	number = {7},
	pages = {657-71},
	title = {Influenza type {A} in humans, mammals and birds: determinants of virus virulence, host-range and interspecies transmission.},
	url = {http://eutils.ncbi.nlm.nih.gov/entrez/eutils/elink.fcgi?cmd=prlinks&dbfrom=pubmed&retmode=ref&id=12815721},
	volume = {25},
	year = 2003,
	bdsk-url-1 = {http://eutils.ncbi.nlm.nih.gov/entrez/eutils/elink.fcgi?cmd=prlinks&dbfrom=pubmed&retmode=ref&id=12815721}}

@article{Bajpai+Gingerich1998,
	author = {Bajpai, S. and Gingerich, P.D.},
	journal = {Proc Nat Acad Sci USA},
	number = {26},
	pages = {15464},
	publisher = {National Acad Sciences},
	title = {A new Eocene archaeocete (Mammalia, Cetacea) from India and the time of origin of whales},
	volume = {95},
	year = 1998}

@article{Bao+2008,
	author = {Bao, Y. and Bolotov, P. and Dernovoy, D. and Kiryutin, B. and Zaslavsky, L. and Tatusova, T. and Ostell, J. and Lipman, D.},
	authoraddress = {National Center for Biotechnology Information, National Library of Medicine, National Institutes of Health, Bethesda, Maryland 20894, USA. bao@ncbi.nlm.nih.gov},
	journal = {J Virol},
	keywords = {*Databases, Genetic ; Humans ; Influenza, Human/*virology ; National Library of Medicine (U.S.) ; Orthomyxoviridae/*genetics ; United States},
	language = {eng},
	medline-aid = {JVI.02005-07 [pii] ; 10.1128/JVI.02005-07 [doi]},
	medline-crdt = {2007/10/19 09:00},
	medline-da = {20080103},
	medline-dcom = {20080124},
	medline-dep = {20071017},
	medline-edat = {2007/10/19 09:00},
	medline-fau = {Bao, Yiming ; Bolotov, Pavel ; Dernovoy, Dmitry ; Kiryutin, Boris ; Zaslavsky, Leonid ; Tatusova, Tatiana ; Ostell, Jim ; Lipman, David},
	medline-gr = {NIH0011857765/PHS HHS/United States},
	medline-is = {1098-5514 (Electronic)},
	medline-jid = {0113724},
	medline-jt = {Journal of virology},
	medline-lr = {20081120},
	medline-mhda = {2008/01/25 09:00},
	medline-oid = {NLM: PMC2224563},
	medline-own = {NLM},
	medline-phst = {2007/10/17 [aheadofprint]},
	medline-pl = {United States},
	medline-pmc = {PMC2224563},
	medline-pmid = {17942553},
	medline-pst = {ppublish},
	medline-pt = {Journal Article ; Research Support, N.I.H., Intramural},
	medline-sb = {IM},
	medline-so = {J Virol. 2008 Jan;82(2):596-601. Epub 2007 Oct 17.},
	medline-stat = {MEDLINE},
	number = {2},
	pages = {596-601},
	title = {The influenza virus resource at the {N}ational {C}enter for {B}iotechnology {I}nformation.},
	url = {http://eutils.ncbi.nlm.nih.gov/entrez/eutils/elink.fcgi?cmd=prlinks\&dbfrom=pubmed\&retmode=ref\&id=17942553},
	volume = {82},
	year = 2008,
	bdsk-url-1 = {http://eutils.ncbi.nlm.nih.gov/entrez/eutils/elink.fcgi?cmd=prlinks%5C&dbfrom=pubmed%5C&retmode=ref%5C&id=17942553}}

@article{Barnosky+2011,
	abstract = {Palaeontologists characterize mass extinctions as
                   times when the Earth loses more than three-quarters of
                   its species in a geologically short interval, as has
                   happened only five times in the past 540 million years
                   or so. Biologists now suggest that a sixth mass
                   extinction may be under way, given the known species
                   losses over the past few centuries and millennia. Here
                   we review how differences between fossil and modern
                   data and the addition of recently available
                   palaeontological information influence our
                   understanding of the current extinction crisis. Our
                   results confirm that current extinction rates are
                   higher than would be expected from the fossil record,
                   highlighting the need for effective conservation
                   measures.},
	author = {Barnosky, A. D. and Matzke, N. and Tomiya, S. and Wogan, G. O. and Swartz, B. and Quental, T. B. and Marshall, C. and McGuire, J. L. and Lindsey, E. L. and Maguire, K. C. and Mersey, B. and Ferrer, E. A.},
	authoraddress = {Department of Integrative Biology, University of California, Berkeley, California 94720, USA. barnosky@berkeley.edu},
	journal = {Nature},
	keywords = {Animals ; *Biodiversity ; Conservation of Natural Resources/methods/trends ; Earth (Planet) ; Endangered Species/history/*statistics \& numerical data/trends ; *Extinction, Biological ; Fossils ; History, 21st Century ; History, Ancient ; Human Activities ; Humans},
	language = {eng},
	medline-aid = {nature09678 [pii] ; 10.1038/nature09678 [doi]},
	medline-crdt = {2011/03/04 06:00},
	medline-da = {20110303},
	medline-dcom = {20110321},
	medline-edat = {2011/03/04 06:00},
	medline-fau = {Barnosky, Anthony D ; Matzke, Nicholas ; Tomiya, Susumu ; Wogan, Guinevere O U ; Swartz, Brian ; Quental, Tiago B ; Marshall, Charles ; McGuire, Jenny L ; Lindsey, Emily L ; Maguire, Kaitlin C ; Mersey, Ben ; Ferrer, Elizabeth A},
	medline-is = {1476-4687 (Electronic) ; 0028-0836 (Linking)},
	medline-jid = {0410462},
	medline-jt = {Nature},
	medline-mhda = {2011/03/22 06:00},
	medline-own = {NLM},
	medline-pl = {England},
	medline-pmid = {21368823},
	medline-pst = {ppublish},
	medline-pt = {Historical Article ; Journal Article ; Research Support, U.S. Gov't, Non-P.H.S. ; Review},
	medline-sb = {IM},
	medline-so = {Nature. 2011 Mar 3;471(7336):51-7.},
	medline-stat = {MEDLINE},
	number = {7336},
	pages = {51-7},
	title = {Has the {E}arth's sixth mass extinction already arrived?},
	url = {http://eutils.ncbi.nlm.nih.gov/entrez/eutils/elink.fcgi?cmd=prlinks&dbfrom=pubmed&retmode=ref&id=21368823},
	volume = {471},
	year = 2011,
	bdsk-url-1 = {http://eutils.ncbi.nlm.nih.gov/entrez/eutils/elink.fcgi?cmd=prlinks&dbfrom=pubmed&retmode=ref&id=21368823}}

@article{Barry+Hartigan1987,
	author = {Barry, D and Hartigan, J A},
	journal = {Stat Sci},
	pages = {191-210},
	title = {Statistical analysis of hominoid molecular evolution},
	volume = {2},
	year = 1987}

@article{Bartlett+2002,
	author = {Bartlett, Gail J and Porter, Craig T and Borkakoti, Neera and Thornton, Janet M},
	date-added = {2013-08-28 13:59:19 +0000},
	date-modified = {2015-12-10 15:42:58 +0000},
	journal = {Journal of Molecular Biology},
	month = nov,
	number = {1},
	pages = {105--121},
	title = {{Analysis of Catalytic Residues in Enzyme Active Sites}},
	volume = {324},
	year = 2002}

@article{Battistuzzi+2011,
	author = {Battistuzzi, F.U. and Billing-Ross, P. and Paliwal, A. and Kumar, S.},
	journal = {Mol Biol Evol},
	number = {9},
	pages = {2439--2442},
	publisher = {SMBE},
	title = {Fast and slow implementations of relaxed clock methods show similar patterns of accuracy in estimating divergence times},
	volume = {28},
	year = 2011}

@article{Baud:1999vl,
	author = {Baud, F and Karlin, S},
	date-added = {2013-08-28 13:41:20 +0000},
	date-modified = {2013-08-28 13:41:20 +0000},
	journal = {Proceedings of the National Academy of Sciences of the United States of America},
	month = oct,
	number = {22},
	pages = {12494--12499},
	title = {{Measures of residue density in protein structures.}},
	volume = {96},
	year = 1999}

@article{Baud+Karlin1999,
	abstract = {A hierarchy of residue density assessments and packing
                   properties in protein structures are contrasted,
                   including a regular density, a variety of charge
                   densities, a hydrophobic density, a polar density, and
                   an aromatic density. These densities are investigated
                   by alternative distance measures and also at the
                   interface of multiunit structures. Amino acids are
                   divided into nine structural categories according to
                   three secondary structure states and three solvent
                   accessibility levels. To take account of amino acid
                   abundance differences across protein structures, we
                   normalize the observed density by the expected density
                   defining a density index. Solvent accessibility levels
                   exert the predominant influence in determinations of
                   the regular residue density. Explicitly, the regular
                   density values vary approximately linearly with respect
                   to solvent accessibility levels, the linearity
                   parameters depending on the amino acid. The charge
                   index reveals pronounced inequalities between lysine
                   and arginine in their interactions with acidic
                   residues. The aromatic density calculations in all
                   structural categories parallel the regular density
                   calculations, indicating that the aromatic residues are
                   distributed as a random sample of all residues.
                   Moreover, aromatic residues are found to be
                   over-represented in the neighborhood of all amino
                   acids. This result might be attributed to nucleation
                   sites and protein stability being substantially
                   associated with aromatic residues.},
	author = {Baud, F. and Karlin, S.},
	authoraddress = {Department of Mathematics, Stanford University, Stanford, CA 94305-2125, USA.},
	journal = {Proc Natl Acad Sci U S A},
	keywords = {Amino Acids/chemistry ; *Protein Conformation},
	language = {eng},
	medline-crdt = {1999/10/27 00:00},
	medline-da = {19991210},
	medline-dcom = {19991210},
	medline-edat = {1999/10/27},
	medline-fau = {Baud, F ; Karlin, S},
	medline-gr = {5RO1GM10452-34/GM/NIGMS NIH HHS/United States ; 5RO1HG00335-11/HG/NHGRI NIH HHS/United States},
	medline-is = {0027-8424 (Print) ; 0027-8424 (Linking)},
	medline-jid = {7505876},
	medline-jt = {Proceedings of the National Academy of Sciences of the United States of America},
	medline-lr = {20091118},
	medline-mhda = {1999/10/27 00:01},
	medline-oid = {NLM: PMC22960},
	medline-own = {NLM},
	medline-pl = {UNITED STATES},
	medline-pmc = {PMC22960},
	medline-pmid = {10535950},
	medline-pst = {ppublish},
	medline-pt = {Journal Article ; Research Support, U.S. Gov't, P.H.S.},
	medline-rn = {0 (Amino Acids)},
	medline-sb = {IM},
	medline-so = {Proc Natl Acad Sci U S A. 1999 Oct 26;96(22):12494-9.},
	medline-stat = {MEDLINE},
	number = {22},
	pages = {12494-9},
	title = {Measures of residue density in protein structures.},
	url = {http://eutils.ncbi.nlm.nih.gov/entrez/eutils/elink.fcgi?cmd=prlinks&dbfrom=pubmed&retmode=ref&id=10535950},
	volume = {96},
	year = 1999,
	bdsk-url-1 = {http://eutils.ncbi.nlm.nih.gov/entrez/eutils/elink.fcgi?cmd=prlinks&dbfrom=pubmed&retmode=ref&id=10535950}}

@article{Beard1998,
	author = {Beard, K.C.},
	journal = {Bull Carnegie Mus Nat His},
	pages = {5--39},
	title = {East of Eden: Asia as an important center of taxonomic origination in mammalian evolution},
	volume = {34},
	year = 1998}

@article{Beck+2008,
	author = {Beck, R.M.D. and Godthelp, H. and Weisbecker, V. and Archer, M. and Hand, S.J.},
	journal = {PLoS One},
	number = {3},
	pages = {e1858},
	title = {Australia's oldest marsupial fossils and their biogeographical implications},
	volume = {3},
	year = 2008}

@article{Begun2010,
	author = {Begun, D.R.},
	journal = {Ann Rev Anthropology},
	pages = {67--84},
	title = {Miocene hominids and the origins of the african apes and humans},
	volume = {39},
	year = 2010}

@article{Bennetzen+Hall1982,
	abstract = {Extreme codon bias is seen for the Saccharomyces
                   cerevisiae genes for the fermentative alcohol
                   dehydrogenase isozyme I (ADH-I) and
                   glyceraldehyde-3-phosphate dehydrogenase. Over 98% of
                   the 1004 amino acid residues analyzed by DNA sequencing
                   are coded for by a select 25 of the 61 possible coding
                   triplets. These preferred codons tend to be highly
                   homologous to the anticodons of the major yeast
                   isoacceptor tRNA species. Codons which necessitate site
                   by side GC base pairs between the codons and the tRNA
                   anticodons are always avoided whenever possible. Codons
                   containing 100% G, C, A, U, GC, or AU are also avoided.
                   This provides for approximately equivalent
                   codon-anticodon binding energies for all preferred
                   triplets. All sequenced yeast genes show a distinct
                   preference for these same 25 codons. The degree of
                   preference varies from greater than 90% for
                   glyceraldehyde-3-phosphate dehydrogenase and ADH-I to
                   less than 20% for iso-2 cytochrome c. The degree of
                   bias for these 25 preferred triplets in each gene is
                   correlated with the level of its mRNA in the cytoplasm.
                   Genes which are strongly expressed are more biased than
                   genes with a lower level of expression. A similar
                   phenomenon is observed in the codon preferences of
                   highly expressed genes in Escherichia coli. High levels
                   of gene expression are well correlated with high levels
                   of codon bias toward 22 of the 61 coding triplets. As
                   in yeast, these preferred codons are highly
                   complementary to the major cellular isoacceptor tRNA
                   species. In at least four cases (Ala, Arg, Leu, and
                   Val), these preferred E. coli codons are incompatible
                   with the preferred yeast codons.},
	author = {Bennetzen, J. L. and Hall, B. D.},
	journal = {J Biol Chem},
	keywords = {Alcohol Oxidoreductases/*genetics ; Amino Acid Sequence ; Base Sequence ; Codon/*genetics ; Escherichia coli/genetics ; *Genes ; Isoenzymes/genetics ; RNA, Messenger/*genetics ; Saccharomyces cerevisiae/enzymology/*genetics},
	language = {eng},
	medline-da = {19820527},
	medline-dcom = {19820527},
	medline-edat = {1982/03/25},
	medline-fau = {Bennetzen, J L ; Hall, B D},
	medline-is = {0021-9258 (Print)},
	medline-jid = {2985121R},
	medline-jt = {The Journal of biological chemistry.},
	medline-lr = {20051117},
	medline-mhda = {1982/03/25 00:01},
	medline-own = {NLM},
	medline-pl = {UNITED STATES},
	medline-pmid = {7037777},
	medline-pst = {ppublish},
	medline-pt = {Journal Article},
	medline-pubm = {Print},
	medline-rn = {0 (Codon) ; 0 (Isoenzymes) ; 0 (RNA, Messenger) ; EC 1.1 (Alcohol Oxidoreductases)},
	medline-sb = {IM},
	medline-so = {J Biol Chem. 1982 Mar 25;257(6):3026-31.},
	medline-stat = {MEDLINE},
	number = {6},
	pages = {3026-31},
	title = {Codon selection in yeast.},
	url = {http://eutils.ncbi.nlm.nih.gov/entrez/eutils/elink.fcgi?cmd=prlinks\&dbfrom=pubmed\&retmode=ref\&id=7037777},
	volume = {257},
	year = 1982,
	bdsk-url-1 = {http://eutils.ncbi.nlm.nih.gov/entrez/eutils/elink.fcgi?cmd=prlinks%5C&dbfrom=pubmed%5C&retmode=ref%5C&id=7037777}}

@article{Benton1999,
	author = {Benton, M.J.},
	journal = {BioEssays},
	number = {12},
	pages = {1043--1051},
	publisher = {Wiley Online Library},
	title = {Early origins of modern birds and mammals: molecules vs. morphology},
	volume = {21},
	year = 1999}

@article{Benton+Ayala2003,
	author = {Benton, M.J. and Ayala, F.J.},
	journal = {Science},
	number = {5626},
	pages = {1698},
	publisher = {American Association for the Advancement of Science},
	title = {Dating the tree of life},
	volume = {300},
	year = 2003}

@article{Benton+Donoghue2007,
	abstract = {The role of fossils in dating the tree of life has
                   been misunderstood. Fossils can provide good "minimum"
                   age estimates for branches in the tree, but "maximum"
                   constraints on those ages are poorer. Current debates
                   about which are the "best" fossil dates for calibration
                   move to consideration of the most appropriate
                   constraints on the ages of tree nodes. Because
                   fossil-based dates are constraints, and because
                   molecular evolution is not perfectly clock-like,
                   analysts should use more rather than fewer dates, but
                   there has to be a balance between many genes and few
                   dates versus many dates and few genes. We provide
                   "hard" minimum and "soft" maximum age constraints for
                   30 divergences among key genome model organisms; these
                   should contribute to better understanding of the dating
                   of the animal tree of life.},
	author = {Benton, M. J. and Donoghue, P. C.},
	authoraddress = {Department of Earth Sciences, Wills Memorial Building, Queen's Road, Bristol BS8 1RJ, UK. mike.benton@bris.ac.uk},
	journal = {Mol Biol Evol},
	keywords = {Animals ; *Chronology as Topic ; *Evolution ; Evolution, Molecular ; *Fossils ; Humans ; *Paleontology ; *Phylogeny},
	language = {eng},
	medline-aid = {msl150 [pii] ; 10.1093/molbev/msl150 [doi]},
	medline-crdt = {2006/10/19 09:00},
	medline-da = {20061218},
	medline-dcom = {20070402},
	medline-dep = {20061017},
	medline-edat = {2006/10/19 09:00},
	medline-ein = {Mol Biol Evol. 2007 Mar;24(3):889-91},
	medline-fau = {Benton, Michael J ; Donoghue, Philip C J},
	medline-is = {0737-4038 (Print) ; 0737-4038 (Linking)},
	medline-jid = {8501455},
	medline-jt = {Molecular biology and evolution},
	medline-lr = {20071115},
	medline-mhda = {2007/04/03 09:00},
	medline-own = {NLM},
	medline-phst = {2006/10/17 [aheadofprint]},
	medline-pl = {United States},
	medline-pmid = {17047029},
	medline-pst = {ppublish},
	medline-pt = {Journal Article ; Review},
	medline-rf = {302},
	medline-sb = {IM},
	medline-so = {Mol Biol Evol. 2007 Jan;24(1):26-53. Epub 2006 Oct 17.},
	medline-stat = {MEDLINE},
	number = {1},
	pages = {26-53},
	title = {Paleontological evidence to date the tree of life.},
	url = {http://eutils.ncbi.nlm.nih.gov/entrez/eutils/elink.fcgi?cmd=prlinks&dbfrom=pubmed&retmode=ref&id=17047029},
	volume = {24},
	year = 2007,
	bdsk-url-1 = {http://eutils.ncbi.nlm.nih.gov/entrez/eutils/elink.fcgi?cmd=prlinks&dbfrom=pubmed&retmode=ref&id=17047029}}

@inbook{Benton+2009,
	author = {Benton, M.J. and Donoghue, P.C.J. and Asher, R.J.},
	chapter = {Calibrating and constraining molecular clocks},
	editor = {Hedges, S.B. and Kumar, S.},
	pages = {35--86},
	publisher = {Oxford University Press},
	title = {The {T}imetree of {L}ife},
	year = 2009}

@article{Berg+Kurland1997,
	abstract = {The abundance of different tRNAs in Escherichia coli
                   at different growth rates correlates strongly with the
                   usage of the corresponding cognate codons. On the
                   assumption that the investment in the translation
                   system is optimised to provide a maximal growth rate,
                   the relationship between tRNA levels and codon usage
                   can be predicted. When the complications due to
                   different degeneracies and different association rate
                   constants for the different tRNA-codon combinations are
                   accounted for, recent data from the literature indicate
                   that the predicted relations hold up very well: the
                   tRNA levels correlate with codon frequencies in a way
                   that would support a maximal growth rate. The relations
                   can also be used to predict the association rate
                   constant between an A-site codon and the cognate
                   ternary complex. In the cases where they can be
                   compared, the results agree reasonably well with
                   experimental results from the literature.},
	author = {Berg, O.G. and Kurland, C.G.},
	authoraddress = {Department of Molecular Biology, Uppsala University Biomedical Center, Uppsala, S-75124, Sweden.},
	journal = {J Mol Biol},
	keywords = {Cell Division/genetics ; *Codon ; Escherichia coli/cytology/*genetics ; Kinetics ; RNA, Transfer/genetics/*metabolism},
	language = {eng},
	medline-aid = {S0022283697911426 [pii]},
	medline-da = {19970829},
	medline-dcom = {19970829},
	medline-edat = {1997/07/25},
	medline-fau = {Berg, O G ; Kurland, C G},
	medline-is = {0022-2836},
	medline-jid = {2985088R},
	medline-lr = {20001218},
	medline-mhda = {1997/07/25 00:01},
	medline-own = {NLM},
	medline-pl = {ENGLAND},
	medline-pmid = {9245585},
	medline-pst = {ppublish},
	medline-pt = {Journal Article},
	medline-pubm = {Print},
	medline-rn = {0 (Codon) ; 9014-25-9 (RNA, Transfer)},
	medline-sb = {IM},
	medline-so = {J Mol Biol 1997 Jul 25;270(4):544-50.},
	medline-stat = {MEDLINE},
	number = {4},
	pages = {544-50},
	title = {Growth rate-optimised t{RNA} abundance and codon usage.},
	url = {http://eutils.ncbi.nlm.nih.gov/entrez/eutils/elink.fcgi?cmd=prlinks\&dbfrom=pubmed\&retmode=ref\&id=9245585},
	volume = {270},
	year = 1997,
	bdsk-url-1 = {http://eutils.ncbi.nlm.nih.gov/entrez/eutils/elink.fcgi?cmd=prlinks%5C&dbfrom=pubmed%5C&retmode=ref%5C&id=9245585}}

@article{Bergqvist+2004,
	author = {Bergqvist, L.P. and Abrantes, E.A. and dos Santos Avilla, L.},
	journal = {Geodiversitas},
	number = {2},
	pages = {323--337},
	publisher = {Editions scientifiques du Mus{\'e}um},
	title = {The Xenarthra (Mammalia) of S{\~a}o Jos{\'e} de Itabora{\'\i} Basin (upper Paleocene, Itaboraian), Rio de Janeiro, Brazil},
	volume = {26},
	year = 2004}

@article{Bernstein+2002,
	abstract = {Much of the information available about factors that
                   affect mRNA decay in Escherichia coli, and by inference
                   in other bacteria, has been gleaned from study of less
                   than 25 of the approximately 4,300 predicted E. coli
                   messages. To investigate these factors more broadly, we
                   examined the half-lives and steady-state abundance of
                   known and predicted E. coli mRNAs at single-gene
                   resolution by using two-color fluorescent DNA
                   microarrays. An rRNA-based strategy for normalization
                   of microarray data was developed to permit quantitation
                   of mRNA decay after transcriptional arrest by
                   rifampicin. We found that globally, mRNA half-lives
                   were similar in nutrient-rich media and defined media
                   in which the generation time was approximately tripled.
                   A wide range of stabilities was observed for individual
                   mRNAs of E. coli, although approximately 80% of all
                   mRNAs had half-lives between 3 and 8 min. Genes having
                   biologically related metabolic functions were commonly
                   observed to have similar stabilities. Whereas the
                   half-lives of a limited number of mRNAs correlated
                   positively with their abundance, we found that overall,
                   increased mRNA stability is not predictive of increased
                   abundance. Neither the density of putative sites of
                   cleavage by RNase E, which is believed to initiate mRNA
                   decay in E. coli, nor the free energy of folding of 5'
                   or 3' untranslated region sequences was predictive of
                   mRNA half-life. Our results identify previously
                   unsuspected features of mRNA decay at a global level
                   and also indicate that generalizations about decay
                   derived from the study of individual gene transcripts
                   may have limited applicability.},
	author = {Bernstein, J. A. and Khodursky, A. B. and Lin, P. H. and Lin-Chao, S. and Cohen, S. N.},
	authoraddress = {Department of Genetics, Stanford University School of Medicine, Stanford, CA 94305, USA.},
	journal = {Proc Natl Acad Sci U S A},
	keywords = {Escherichia coli/*genetics ; Fluorescent Dyes ; Genes, Bacterial ; Half-Life ; Kinetics ; *Oligonucleotide Array Sequence Analysis ; RNA, Bacterial/genetics/*metabolism ; RNA, Messenger/genetics/*metabolism ; Transcription, Genetic},
	language = {eng},
	medline-aid = {10.1073/pnas.112318199 [doi] ; 112318199 [pii]},
	medline-da = {20020724},
	medline-dcom = {20020904},
	medline-dep = {20020715},
	medline-edat = {2002/07/18 10:00},
	medline-fau = {Bernstein, Jonathan A ; Khodursky, Arkady B ; Lin, Pei-Hsun ; Lin-Chao, Sue ; Cohen, Stanley N},
	medline-gr = {GM 07790/GM/NIGMS ; GM 54158/GM/NIGMS},
	medline-is = {0027-8424 (Print)},
	medline-jid = {7505876},
	medline-jt = {Proceedings of the National Academy of Sciences of the United States of America},
	medline-lr = {20061115},
	medline-mhda = {2002/09/06 10:01},
	medline-own = {NLM},
	medline-phst = {2002/07/15 [aheadofprint]},
	medline-pl = {United States},
	medline-pmid = {12119387},
	medline-pst = {ppublish},
	medline-pt = {Journal Article ; Research Support, Non-U.S. Gov't ; Research Support, U.S. Gov't, Non-P.H.S. ; Research Support, U.S. Gov't, P.H.S.},
	medline-pubm = {Print-Electronic},
	medline-rn = {0 (Fluorescent Dyes) ; 0 (RNA, Bacterial) ; 0 (RNA, Messenger)},
	medline-sb = {IM},
	medline-so = {Proc Natl Acad Sci U S A. 2002 Jul 23;99(15):9697-702. Epub 2002 Jul 15.},
	medline-stat = {MEDLINE},
	number = {15},
	pages = {9697-702},
	title = {Global analysis of m{RNA} decay and abundance in {E}scherichia coli at single-gene resolution using two-color fluorescent {DNA} microarrays.},
	url = {http://eutils.ncbi.nlm.nih.gov/entrez/eutils/elink.fcgi?cmd=prlinks\&dbfrom=pubmed\&retmode=ref\&id=12119387},
	volume = {99},
	year = 2002,
	bdsk-url-1 = {http://eutils.ncbi.nlm.nih.gov/entrez/eutils/elink.fcgi?cmd=prlinks%5C&dbfrom=pubmed%5C&retmode=ref%5C&id=12119387}}

@article{Bierne+Eyre-Walker2006,
	abstract = {A strong negative correlation between the rate of
                   amino-acid substitution and codon usage bias in
                   Drosophila has been attributed to interference between
                   positive selection at nonsynonymous sites and weak
                   selection on codon usage. To further explore this
                   possibility we have investigated polymorphism and
                   divergence at three kinds of sites: synonymous,
                   nonsynonymous and intronic in relation to codon bias in
                   D. melanogaster and D. simulans. We confirmed that
                   protein evolution is one of the main explicative
                   parameters for interlocus codon bias variation (r(2)
                   approximately 40%). However, intron or synonymous
                   diversities, which could have been expected to be good
                   indicators of local interference [here defined as the
                   additional increase of drift due to selection on
                   tightly linked sites, also called 'genetic draft' by
                   Gillespie (2000)] did not covary significantly with
                   codon bias or with protein evolution. Concurrently,
                   levels of polymorphism were reduced in regions of low
                   recombination rates whereas codon bias was not.
                   Finally, while nonsynonymous diversities were very well
                   correlated between species, neither synonymous nor
                   intron diversities observed in D. melanogaster were
                   correlated with those observed in D. simulans. All
                   together, our results suggest that the selective
                   constraint on the protein is a stable component of gene
                   evolution while local interference is not. The pattern
                   of variation in genetic draft along the genome
                   therefore seems to be instable through evolutionary
                   times and should therefore be considered as a minor
                   determinant of codon bias variance. We argue that
                   selective constraints for optimal codon usage are
                   likely to be correlated with selective constraints on
                   the protein, both between codons within a gene, as
                   previously suggested, and also between genes within a
                   genome.},
	author = {Bierne, N. and Eyre-Walker, A.},
	authoraddress = {Centre for the Study of Evolution and School of Biological Sciences, University of Sussex, Brighton, UK. n-bierne@univ-montp2.fr},
	journal = {J Evol Biol},
	keywords = {Animals ; Codon/*genetics ; Comparative Study ; Drosophila/*genetics ; *Evolution, Molecular ; Genome/*genetics ; *Polymorphism, Genetic ; Research Support, Non-U.S. Gov't ; *Selection (Genetics) ; Species Specificity},
	language = {eng},
	medline-aid = {JEB996 [pii] ; 10.1111/j.1420-9101.2005.00996.x [doi]},
	medline-da = {20060112},
	medline-dcom = {20060915},
	medline-edat = {2006/01/13 09:00},
	medline-fau = {Bierne, N ; Eyre-Walker, A},
	medline-is = {1010-061X (Print)},
	medline-jid = {8809954},
	medline-jt = {Journal of evolutionary biology.},
	medline-mhda = {2006/09/16 09:00},
	medline-own = {NLM},
	medline-pl = {Switzerland},
	medline-pmid = {16405571},
	medline-pst = {ppublish},
	medline-pt = {Journal Article},
	medline-pubm = {Print},
	medline-rn = {0 (Codon)},
	medline-sb = {IM},
	medline-so = {J Evol Biol. 2006 Jan;19(1):1-11.},
	medline-stat = {MEDLINE},
	number = {1},
	pages = {1-11},
	title = {Variation in synonymous codon use and {DNA} polymorphism within the {D}rosophila genome.},
	url = {http://eutils.ncbi.nlm.nih.gov/entrez/eutils/elink.fcgi?cmd=prlinks\&dbfrom=pubmed\&retmode=ref\&id=16405571},
	volume = {19},
	year = 2006,
	bdsk-url-1 = {http://eutils.ncbi.nlm.nih.gov/entrez/eutils/elink.fcgi?cmd=prlinks%5C&dbfrom=pubmed%5C&retmode=ref%5C&id=16405571}}

@article{Bierne+Eyre-Walker2003-a,
	abstract = {Most methods for estimating the rate of synonymous and
                   nonsynonymous substitution per site define a site as a
                   mutational opportunity: the proportion of sites that
                   are synonymous is equal to the proportion of mutations
                   that would be synonymous under the model of evolution
                   being considered. Here we demonstrate that this
                   definition of a site can give misleading results and
                   that a physical definition of site should be used in
                   some circumstances. We illustrate our point by
                   reexamining the relationship between codon usage bias
                   and the synonymous substitution rate. It has recently
                   been shown that the rate of synonymous substitution,
                   calculated using the Goldman-Yang method, which
                   encapsulates the mutational-opportunity definition of a
                   site at a high level of sophistication, is either
                   positively correlated or uncorrelated to synonymous
                   codon bias in Drosophila. Using other methods, which
                   account for synonymous codon bias but define a site
                   physically, we show that there is a negative
                   correlation between the synonymous substitution rate
                   and codon bias and that the lack of a negative
                   correlation using the Goldman-Yang method is due to the
                   way in which the number of synonymous sites is counted.
                   We also show that there is a positive correlation
                   between the synonymous substitution rate and third
                   position GC content in mammals, but that the
                   relationship is considerably weaker than that obtained
                   using the Goldman-Yang method. We argue that the
                   Goldman-Yang method is misleading in this context and
                   conclude that methods that rely on a
                   mutational-opportunity definition of a site should be
                   used with caution.},
	author = {Bierne, N. and Eyre-Walker, A.},
	authoraddress = {Centre for the Study of Evolution and School of Biological Sciences, University of Sussex, Brighton BN1 9QG, United Kingdom.},
	journal = {Genetics},
	keywords = {Animals ; *Codon ; Drosophila/genetics ; Mutation ; Research Support, Non-U.S. Gov't},
	language = {eng},
	medline-da = {20031211},
	medline-dcom = {20041005},
	medline-edat = {2003/12/12 05:00},
	medline-fau = {Bierne, Nicolas ; Eyre-Walker, Adam},
	medline-is = {0016-6731 (Print)},
	medline-jid = {0374636},
	medline-jt = {Genetics.},
	medline-lr = {20041117},
	medline-mhda = {2004/10/06 09:00},
	medline-own = {NLM},
	medline-pl = {United States},
	medline-pmid = {14668405},
	medline-pst = {ppublish},
	medline-pt = {Journal Article},
	medline-pubm = {Print},
	medline-rn = {0 (Codon)},
	medline-sb = {IM},
	medline-so = {Genetics. 2003 Nov;165(3):1587-97.},
	medline-stat = {MEDLINE},
	number = {3},
	pages = {1587-97},
	title = {The problem of counting sites in the estimation of the synonymous and nonsynonymous substitution rates: implications for the correlation between the synonymous substitution rate and codon usage bias.},
	url = {http://eutils.ncbi.nlm.nih.gov/entrez/eutils/elink.fcgi?cmd=prlinks\&dbfrom=pubmed\&retmode=ref\&id=14668405},
	volume = {165},
	year = 2003,
	bdsk-url-1 = {http://eutils.ncbi.nlm.nih.gov/entrez/eutils/elink.fcgi?cmd=prlinks%5C&dbfrom=pubmed%5C&retmode=ref%5C&id=14668405}}

@article{Bininda-Edmonds+2007,
	abstract = {Did the end-Cretaceous mass extinction event, by
                   eliminating non-avian dinosaurs and most of the
                   existing fauna, trigger the evolutionary radiation of
                   present-day mammals? Here we construct, date and
                   analyse a species-level phylogeny of nearly all extant
                   Mammalia to bring a new perspective to this question.
                   Our analyses of how extant lineages accumulated through
                   time show that net per-lineage diversification rates
                   barely changed across the Cretaceous/Tertiary boundary.
                   Instead, these rates spiked significantly with the
                   origins of the currently recognized placental
                   superorders and orders approximately 93 million years
                   ago, before falling and remaining low until
                   accelerating again throughout the Eocene and Oligocene
                   epochs. Our results show that the phylogenetic 'fuses'
                   leading to the explosion of extant placental orders are
                   not only very much longer than suspected previously,
                   but also challenge the hypothesis that the
                   end-Cretaceous mass extinction event had a major,
                   direct influence on the diversification of today's
                   mammals.},
	author = {Bininda-Emonds, O. R. and Cardillo, M. and Jones, K. E. and MacPhee, R. D. and Beck, R. M. and Grenyer, R. and Price, S. A. and Vos, R. A. and Gittleman, J. L. and Purvis, A.},
	authoraddress = {Lehrstuhl fur Tierzucht, Technical University of Munich, 85354 Freising-Weihenstephan, Germany. olaf.bininda@uni-jena.de},
	journal = {Nature},
	keywords = {Animals ; *Biological Evolution ; Dinosaurs/classification/physiology ; Extinction, Biological ; Fossils ; Genetic Speciation ; History, Ancient ; Mammals/*classification/genetics/*physiology ; Models, Biological ; Phylogeny ; Time Factors},
	language = {eng},
	medline-aid = {nature05634 [pii] ; 10.1038/nature05634 [doi]},
	medline-cin = {Nature. 2007 Mar 29;446(7135):501-2. PMID: 17392773},
	medline-crdt = {2007/03/30 09:00},
	medline-da = {20070329},
	medline-dcom = {20070418},
	medline-edat = {2007/03/30 09:00},
	medline-ein = {Nature. 2008 Nov 13;456(7219):274},
	medline-fau = {Bininda-Emonds, Olaf R P ; Cardillo, Marcel ; Jones, Kate E ; MacPhee, Ross D E ; Beck, Robin M D ; Grenyer, Richard ; Price, Samantha A ; Vos, Rutger A ; Gittleman, John L ; Purvis, Andy},
	medline-is = {1476-4687 (Electronic) ; 0028-0836 (Linking)},
	medline-jid = {0410462},
	medline-jt = {Nature},
	medline-lr = {20101118},
	medline-mhda = {2007/04/19 09:00},
	medline-own = {NLM},
	medline-phst = {2006/10/26 [received] ; 2007/01/31 [accepted]},
	medline-pl = {England},
	medline-pmid = {17392779},
	medline-pst = {ppublish},
	medline-pt = {Historical Article ; Journal Article ; Research Support, Non-U.S. Gov't},
	medline-sb = {IM},
	medline-so = {Nature. 2007 Mar 29;446(7135):507-12.},
	medline-stat = {MEDLINE},
	number = {7135},
	pages = {507-12},
	title = {The delayed rise of present-day mammals.},
	url = {http://eutils.ncbi.nlm.nih.gov/entrez/eutils/elink.fcgi?cmd=prlinks&dbfrom=pubmed&retmode=ref&id=17392779},
	volume = {446},
	year = 2007,
	bdsk-url-1 = {http://eutils.ncbi.nlm.nih.gov/entrez/eutils/elink.fcgi?cmd=prlinks&dbfrom=pubmed&retmode=ref&id=17392779}}

@article{Birdsell2002,
	abstract = {This study presents compelling evidence that
                   recombination significantly increases the silent GC
                   content of a genome in a selectively neutral manner,
                   resulting in a highly significant positive correlation
                   between recombination and "GC3s" in the yeast
                   Saccharomyces cerevisiae. Neither selection nor
                   mutation can explain this relationship. A highly
                   significant GC-biased mismatch repair system is
                   documented for the first time in any member of the
                   Kingdom Fungi. Much of the variation in the GC3s within
                   yeast appears to result from GC-biased gene conversion.
                   Evidence suggests that GC-biased mismatch repair exists
                   in numerous organisms spanning six kingdoms. This
                   transkingdom GC mismatch repair bias may have evolved
                   in response to a ubiquitous AT mutational bias. A
                   significant positive correlation between recombination
                   and GC content is found in many of these same
                   organisms, suggesting that the processes influencing
                   the evolution of the yeast genome may be a general
                   phenomenon. Nonrecombining regions of the genome and
                   nonrecombining genomes would not be subject to this
                   type of molecular drive. It is suggested that the low
                   GC content characteristic of many nonrecombining
                   genomes may be the result of three processes (1) a
                   prevailing AT mutational bias, (2) random fixation of
                   the most common types of mutation, and (3) the absence
                   of the GC-biased gene conversion which, in recombining
                   organisms, permits the reversal of the most common
                   types of mutation. A model is proposed to explain the
                   observation that introns, intergenic regions, and
                   pseudogenes typically have lower GC content than the
                   silent sites of corresponding open reading frames. This
                   model is based on the observation that the greater the
                   heterology between two sequences, the less likely it is
                   that recombination will occur between them. According
                   to this "Constraint" hypothesis, the formation and
                   propagation of heteroduplex DNA is expected to occur,
                   on average, more frequently within conserved coding and
                   regulatory regions of the genome. In organisms
                   possessing GC-biased mismatch repair, this would
                   enhance the GC content of these regions through biased
                   gene conversion. These findings have a number of
                   important implications for the way we view genome
                   evolution and suggest a new model for the evolution of
                   sex.},
	author = {Birdsell, J. A.},
	authoraddress = {Department of Ecology and Evolutionary Biology, University of Arizona, Tucson, Arizona 85121, USA. birdsell@email.arizona.edu},
	journal = {Mol Biol Evol},
	keywords = {AT Rich Sequence/genetics ; Animals ; *Computational Biology ; *Evolution, Molecular ; GC Rich Sequence/*genetics ; Gene Conversion ; *Genomics ; Humans ; Models, Genetic ; Mutation ; *Recombination, Genetic ; Selection (Genetics) ; Variation (Genetics)},
	language = {eng},
	medline-da = {20020625},
	medline-dcom = {20021216},
	medline-edat = {2002/06/26 10:00},
	medline-fau = {Birdsell, John A},
	medline-is = {0737-4038 (Print)},
	medline-jid = {8501455},
	medline-jt = {Molecular biology and evolution},
	medline-lr = {20061115},
	medline-mhda = {2002/12/18 04:00},
	medline-own = {NLM},
	medline-pl = {United States},
	medline-pmid = {12082137},
	medline-pst = {ppublish},
	medline-pt = {Comparative Study ; Journal Article},
	medline-pubm = {Print},
	medline-sb = {IM},
	medline-so = {Mol Biol Evol. 2002 Jul;19(7):1181-97.},
	medline-stat = {MEDLINE},
	number = {7},
	pages = {1181-97},
	title = {Integrating genomics, bioinformatics, and classical genetics to study the effects of recombination on genome evolution.},
	url = {http://eutils.ncbi.nlm.nih.gov/entrez/eutils/elink.fcgi?cmd=prlinks&dbfrom=pubmed&retmode=ref&id=12082137},
	volume = {19},
	year = 2002,
	bdsk-url-1 = {http://eutils.ncbi.nlm.nih.gov/entrez/eutils/elink.fcgi?cmd=prlinks&dbfrom=pubmed&retmode=ref&id=12082137}}

@article{Blanquart+Lartillot2006,
	abstract = {Variations of nucleotidic composition affect
                   phylogenetic inference conducted under stationary
                   models of evolution. In particular, they may cause
                   unrelated taxa sharing similar base composition to be
                   grouped together in the resulting phylogeny. To address
                   this problem, we developed a nonstationary and
                   nonhomogeneous model accounting for compositional
                   biases. Unlike previous nonstationary models, which are
                   branchwise, that is, assume that base composition only
                   changes at the nodes of the tree, in our model, the
                   process of compositional drift is totally uncoupled
                   from the speciation events. In addition, the total
                   number of events of compositional drift distributed
                   across the tree is directly inferred from the data. We
                   implemented the method in a Bayesian framework, relying
                   on Markov Chain Monte Carlo algorithms, and applied it
                   to several nucleotidic data sets. In most cases, the
                   stationarity assumption was rejected in favor of our
                   nonstationary model. In addition, we show that our
                   method is able to resolve a well-known artifact. By
                   Bayes factor evaluation, we compared our model with 2
                   previously developed nonstationary models. We show that
                   the coupling between speciations and compositional
                   shifts inherent to branchwise models may lead to an
                   overparameterization, resulting in a lesser fit. In
                   some cases, this leads to incorrect conclusions,
                   concerning the nature of the compositional biases. In
                   contrast, our compound model more flexibly adapts its
                   effective number of parameters to the data sets under
                   investigation. Altogether, our results show that
                   accounting for nonstationary sequence evolution may
                   require more elaborate and more flexible models than
                   those currently used.},
	author = {Blanquart, S. and Lartillot, N.},
	authoraddress = {Projet Methodes et Algorithmes pour la Bioinformatique, LIRMM-CNRS, Montpellier, France. samuel.blanquart@lirmm.fr},
	journal = {Mol Biol Evol},
	keywords = {Animals ; *Bayes Theorem ; Computer Simulation ; *Evolution, Molecular ; Humans ; *Models, Genetic ; *Models, Theoretical ; Monte Carlo Method ; Phylogeny ; Sequence Analysis ; *Stochastic Processes},
	language = {eng},
	medline-aid = {msl091 [pii] ; 10.1093/molbev/msl091 [doi]},
	medline-crdt = {2006/08/26 09:00},
	medline-da = {20061002},
	medline-dcom = {20070112},
	medline-dep = {20060824},
	medline-edat = {2006/08/26 09:00},
	medline-fau = {Blanquart, Samuel ; Lartillot, Nicolas},
	medline-is = {0737-4038 (Print)},
	medline-jid = {8501455},
	medline-jt = {Molecular biology and evolution},
	medline-mhda = {2007/01/16 09:00},
	medline-own = {NLM},
	medline-phst = {2006/08/24 [aheadofprint]},
	medline-pl = {United States},
	medline-pmid = {16931538},
	medline-pst = {ppublish},
	medline-pt = {Journal Article ; Research Support, Non-U.S. Gov't},
	medline-sb = {IM},
	medline-so = {Mol Biol Evol. 2006 Nov;23(11):2058-71. Epub 2006 Aug 24.},
	medline-stat = {MEDLINE},
	number = {11},
	pages = {2058-71},
	title = {A {B}ayesian compound stochastic process for modeling nonstationary and nonhomogeneous sequence evolution.},
	url = {http://eutils.ncbi.nlm.nih.gov/entrez/eutils/elink.fcgi?cmd=prlinks\&dbfrom=pubmed\&retmode=ref\&id=16931538},
	volume = {23},
	year = 2006,
	bdsk-url-1 = {http://eutils.ncbi.nlm.nih.gov/entrez/eutils/elink.fcgi?cmd=prlinks%5C&dbfrom=pubmed%5C&retmode=ref%5C&id=16931538}}

@article{Blanquart+Lartillot2008,
	abstract = {We combined the category (CAT) mixture model
                   (Lartillot N, Philippe H. 2004) and the nonstationary
                   break point (BP) model (Blanquart S, Lartillot N. 2006)
                   into a new model, CAT-BP, accounting for variations of
                   the evolutionary process both along the sequence and
                   across lineages. As in CAT, the model implements a
                   mixture of distinct Markovian processes of substitution
                   distributed among sites, thus accommodating
                   site-specific selective constraints induced by protein
                   structure and function. Furthermore, as in BP, these
                   processes are nonstationary, and their equilibrium
                   frequencies are allowed to change along lineages in a
                   correlated way, through discrete shifts in global amino
                   acid composition distributed along the phylogenetic
                   tree. We implemented the CAT-BP model in a Bayesian
                   Markov Chain Monte Carlo framework and compared its
                   predictions with those of 3 simpler models, BP, CAT,
                   and the site- and time-homogeneous general
                   time-reversible (GTR) model, on a concatenation of 4
                   mitochondrial proteins of 20 arthropod species. In
                   contrast to GTR, BP, and CAT, which all display a
                   phylogenetic reconstruction artifact positioning the
                   bees Apis mellifera and Melipona bicolor among
                   chelicerates, the CAT-BP model is able to recover the
                   monophyly of insects. Using posterior predictive tests,
                   we further show that the CAT-BP combination yields
                   better anticipations of site- and taxon-specific amino
                   acid frequencies and that it better accounts for the
                   homoplasies that are responsible for the artifact.
                   Altogether, our results show that the joint modeling of
                   heterogeneities across sites and along time results in
                   a synergistic improvement of the phylogenetic
                   inference, indicating that it is essential to
                   disentangle the combined effects of both sources of
                   heterogeneity, in order to overcome systematic errors
                   in protein phylogenetic analyses.},
	author = {Blanquart, S. and Lartillot, N.},
	authoraddress = {Laboratoire d'Informatique, de Robotique et de Microelectronique de Montpellier, UMR 5506, CNRS-Universite de Montpellier 2, Montpellier, France. samuel.blanquart@lirmm.fr},
	journal = {Mol Biol Evol},
	keywords = {Amino Acid Sequence ; *Amino Acid Substitution ; Animals ; Arthropods/chemistry/*genetics ; *Evolution, Molecular ; Mitochondrial Proteins/chemistry/*genetics ; *Models, Genetic ; Monte Carlo Method ; Phylogeny ; Time},
	language = {eng},
	medline-aid = {msn018 [pii] ; 10.1093/molbev/msn018 [doi]},
	medline-crdt = {2008/02/01 09:00},
	medline-da = {20080414},
	medline-dcom = {20080905},
	medline-dep = {20080129},
	medline-edat = {2008/02/01 09:00},
	medline-fau = {Blanquart, Samuel ; Lartillot, Nicolas},
	medline-is = {1537-1719 (Electronic)},
	medline-jid = {8501455},
	medline-jt = {Molecular biology and evolution},
	medline-mhda = {2008/09/06 09:00},
	medline-own = {NLM},
	medline-phst = {2008/01/29 [aheadofprint]},
	medline-pl = {United States},
	medline-pmid = {18234708},
	medline-pst = {ppublish},
	medline-pt = {Comparative Study ; Journal Article ; Research Support, Non-U.S. Gov't},
	medline-rn = {0 (Mitochondrial Proteins)},
	medline-sb = {IM},
	medline-so = {Mol Biol Evol. 2008 May;25(5):842-58. Epub 2008 Jan 29.},
	medline-stat = {MEDLINE},
	number = {5},
	pages = {842-58},
	title = {A site- and time-heterogeneous model of amino acid replacement.},
	url = {http://eutils.ncbi.nlm.nih.gov/entrez/eutils/elink.fcgi?cmd=prlinks\&dbfrom=pubmed\&retmode=ref\&id=18234708},
	volume = {25},
	year = 2008,
	bdsk-url-1 = {http://eutils.ncbi.nlm.nih.gov/entrez/eutils/elink.fcgi?cmd=prlinks%5C&dbfrom=pubmed%5C&retmode=ref%5C&id=18234708}}

@article{Bloch+2007,
	author = {Bloch, J.I. and Silcox, M.T. and Boyer, D.M. and Sargis, E.J.},
	journal = {Proc Natl Acad Sci USA},
	number = {4},
	pages = {1159},
	title = {New Paleocene skeletons and the relationship of plesiadapiforms to crown-clade primates},
	volume = {104},
	year = 2007}

@article{Boivin+2010,
	abstract = {The heterotrimeric RNA-dependent RNA polymerase of
                   influenza viruses catalyzes RNA replication and
                   transcription activities in infected cell nuclei. The
                   nucleotide polymerization activity is common to both
                   replication and transcription processes, with an
                   additional cap-snatching function being employed during
                   transcription to steal short 5'-capped RNA primers from
                   host mRNAs. Cap-binding, endonuclease, and polymerase
                   activities have long been studied biochemically, but
                   structural studies on the polymerase and its subunits
                   have been hindered by difficulties in producing
                   sufficient quantities of material. Recently, because of
                   heightened effort and advances in expression and
                   crystallization technologies, a series of high
                   resolution structures of individual domains have been
                   determined. These shed light on intrinsic activities of
                   the polymerase, including cap snatching, subunit
                   association, and nucleocytoplasmic transport, and open
                   up the possibility of structure-guided development of
                   new polymerase inhibitors. Furthermore, the activity of
                   influenza polymerase is highly host- and cell
                   type-specific, being dependent on the identity of a few
                   key amino acid positions in the different subunits,
                   especially in the C-terminal region of PB2. New
                   structures demonstrate the surface exposure of these
                   residues, consistent with ideas that they might
                   modulate interactions with host-specific factors that
                   enhance or restrict activity. Recent proteomic and
                   genome-wide interactome and RNA interference screens
                   have suggested the identities of some of these
                   potential regulators of polymerase function.},
	author = {Boivin, S. and Cusack, S. and Ruigrok, R. W. and Hart, D. J.},
	authoraddress = {Unit of Virus Host-Cell Interactions, UMI3265, UJF-EMBL-CNRS, France.},
	journal = {J Biol Chem},
	keywords = {Active Transport, Cell Nucleus ; Animals ; Catalytic Domain ; Cell Nucleus/enzymology/virology ; Crystallography, X-Ray ; Humans ; Influenza A virus/*enzymology ; Protein Structure, Quaternary ; RNA Caps/biosynthesis ; RNA, Viral/biosynthesis ; RNA-Directed DNA Polymerase/*chemistry/metabolism ; Structure-Activity Relationship ; Transcription, Genetic ; Virus Replication/physiology},
	language = {eng},
	medline-aid = {R110.117531 [pii] ; 10.1074/jbc.R110.117531 [doi]},
	medline-crdt = {2010/06/12 06:00},
	medline-da = {20100906},
	medline-dcom = {20101007},
	medline-dep = {20100610},
	medline-edat = {2010/06/12 06:00},
	medline-fau = {Boivin, Stephane ; Cusack, Stephen ; Ruigrok, Rob W H ; Hart, Darren J},
	medline-is = {1083-351X (Electronic) ; 0021-9258 (Linking)},
	medline-jid = {2985121R},
	medline-jt = {The Journal of biological chemistry},
	medline-lid = {10.1074/jbc.R110.117531 [doi]},
	medline-lr = {20110913},
	medline-mhda = {2010/10/12 06:00},
	medline-oid = {NLM: PMC2937865},
	medline-own = {NLM},
	medline-phst = {2010/06/10 [aheadofprint]},
	medline-pl = {United States},
	medline-pmc = {PMC2937865},
	medline-pmid = {20538599},
	medline-pst = {ppublish},
	medline-pt = {Journal Article ; Research Support, Non-U.S. Gov't ; Review},
	medline-rf = {89},
	medline-rn = {0 (RNA Caps) ; 0 (RNA, Viral) ; EC 2.7.7.49 (RNA-Directed DNA Polymerase)},
	medline-sb = {IM},
	medline-so = {J Biol Chem. 2010 Sep 10;285(37):28411-7. doi: 10.1074/jbc.R110.117531. Epub 2010 Jun 10.},
	medline-stat = {MEDLINE},
	number = {37},
	pages = {28411-7},
	title = {Influenza {A} virus polymerase: structural insights into replication and host adaptation mechanisms.},
	url = {http://eutils.ncbi.nlm.nih.gov/entrez/eutils/elink.fcgi?cmd=prlinks&dbfrom=pubmed&retmode=ref&id=20538599},
	volume = {285},
	year = 2010,
	bdsk-url-1 = {http://eutils.ncbi.nlm.nih.gov/entrez/eutils/elink.fcgi?cmd=prlinks&dbfrom=pubmed&retmode=ref&id=20538599}}

@article{Boussau+2008,
	abstract = {Fossils of organisms dating from the origin and
                   diversification of cellular life are scant and
                   difficult to interpret, for this reason alternative
                   means to investigate the ecology of the last universal
                   common ancestor (LUCA) and of the ancestors of the
                   three domains of life are of great scientific value. It
                   was recently recognized that the effects of temperature
                   on ancestral organisms left 'genetic footprints' that
                   could be uncovered in extant genomes. Accordingly,
                   analyses of resurrected proteins predicted that the
                   bacterial ancestor was thermophilic and that Bacteria
                   subsequently adapted to lower temperatures. As the
                   archaeal ancestor is also thought to have been
                   thermophilic, the LUCA was parsimoniously inferred as
                   thermophilic too. However, an analysis of ribosomal
                   RNAs supported the hypothesis of a
                   non-hyperthermophilic LUCA. Here we show that both rRNA
                   and protein sequences analysed with advanced, realistic
                   models of molecular evolution provide independent
                   support for two environmental-temperature-related
                   phases during the evolutionary history of the tree of
                   life. In the first period, thermotolerance increased
                   from a mesophilic LUCA to thermophilic ancestors of
                   Bacteria and of Archaea-Eukaryota; in the second
                   period, it decreased. Therefore, the two lineages
                   descending from the LUCA and leading to the ancestors
                   of Bacteria and Archaea-Eukaryota convergently adapted
                   to high temperatures, possibly in response to a climate
                   change of the early Earth, and/or aided by the
                   transition from an RNA genome in the LUCA to organisms
                   with more thermostable DNA genomes. This analysis
                   unifies apparently contradictory results into a
                   coherent depiction of the evolution of an ecological
                   trait over the entire tree of life.},
	author = {Boussau, B. and Blanquart, S. and Necsulea, A. and Lartillot, N. and Gouy, M.},
	authoraddress = {Laboratoire de Biometrie et Biologie Evolutive, CNRS, Universite de Lyon, Universite Lyon I, 43 Boulevard du 11 Novembre, 69622 Villeurbanne, France.},
	journal = {Nature},
	keywords = {Adaptation, Physiological/genetics/*physiology ; Archaea/genetics/*physiology ; Evolution, Molecular ; Genes, rRNA/genetics ; *Hot Temperature ; Phylogeny},
	language = {eng},
	medline-aid = {nature07393 [pii] ; 10.1038/nature07393 [doi]},
	medline-crdt = {2008/11/28 09:00},
	medline-da = {20081218},
	medline-dcom = {20090113},
	medline-dep = {20081126},
	medline-edat = {2008/11/28 09:00},
	medline-fau = {Boussau, Bastien ; Blanquart, Samuel ; Necsulea, Anamaria ; Lartillot, Nicolas ; Gouy, Manolo},
	medline-is = {1476-4687 (Electronic)},
	medline-jid = {0410462},
	medline-jt = {Nature},
	medline-mhda = {2009/01/14 09:00},
	medline-own = {NLM},
	medline-phst = {2008/03/05 [received] ; 2008/09/01 [accepted] ; 2008/11/26 [aheadofprint]},
	medline-pl = {England},
	medline-pmid = {19037246},
	medline-pst = {ppublish},
	medline-pt = {Journal Article ; Research Support, Non-U.S. Gov't},
	medline-sb = {IM},
	medline-so = {Nature. 2008 Dec 18;456(7224):942-5. Epub 2008 Nov 26.},
	medline-stat = {MEDLINE},
	number = {7224},
	pages = {942-5},
	title = {Parallel adaptations to high temperatures in the {A}rchaean eon.},
	url = {http://eutils.ncbi.nlm.nih.gov/entrez/eutils/elink.fcgi?cmd=prlinks\&dbfrom=pubmed\&retmode=ref\&id=19037246},
	volume = {456},
	year = 2008,
	bdsk-url-1 = {http://eutils.ncbi.nlm.nih.gov/entrez/eutils/elink.fcgi?cmd=prlinks%5C&dbfrom=pubmed%5C&retmode=ref%5C&id=19037246}}

@article{Brown+1997,
	abstract = {H1N1 influenza A viruses isolated from pigs in Europe
                   since 1981 were examined both antigenically and
                   genetically and compared with H1N1 viruses from other
                   sources. H1N1 viruses from pigs and birds could be
                   divided into three groups: avian, classical swine and
                   'avian-like' swine viruses. Low or no reactivity of
                   'avian-like' swine viruses in HI tests with monoclonal
                   antibodies raised against classical swine viruses was
                   associated with amino acid substitutions within
                   antigenic sites of the haemagglutinin (HA).
                   Phylogenetic analysis of the HA gene revealed that
                   classical swine viruses from European pigs are most
                   similar to each other and are closely related to North
                   American swine strains, whilst the 'avian-like' swine
                   viruses cluster with avian viruses. 'Avian-like'
                   viruses introduced into pigs in the UK in 1992
                   apparently originated directly from strains in pigs in
                   continental Europe at that time. The HA genes of the
                   swine viruses examined had undergone limited variation
                   in antigenic sites and also contained fewer potential
                   glycosylation sites compared to human H1N1 viruses. The
                   HA exhibited antigenic drift which was more marked in
                   'avian-like' swine viruses than in classical swine
                   strains. Genetic analyses of two recent 'avian-like'
                   swine viruses indicated that all the RNA segments are
                   related most closely to those of avian influenza A
                   viruses.},
	author = {Brown, I. H. and Ludwig, S. and Olsen, C. W. and Hannoun, C. and Scholtissek, C. and Hinshaw, V. S. and Harris, P. A. and McCauley, J. W. and Strong, I. and Alexander, D. J.},
	authoraddress = {Central Veterinary Laboratory-Weybridge, Addlestone, Surrey, UK. ibrown.vla@gtnet.gov.uk},
	journal = {J Gen Virol},
	keywords = {Amino Acid Sequence ; Animals ; Antibodies, Monoclonal/immunology ; Antibodies, Viral/immunology ; *Antigenic Variation ; Antigens, Viral/*genetics/immunology ; Base Sequence ; DNA, Viral ; Europe ; Genes, Viral ; Hemagglutination Inhibition Tests ; Hemagglutinin Glycoproteins, Influenza Virus/*genetics/immunology ; Humans ; *Influenza A Virus, H1N1 Subtype ; Influenza A virus/*genetics/*immunology/isolation \& purification ; Molecular Sequence Data ; Nucleocapsid/genetics ; Phylogeny ; Swine ; Viral Proteins/genetics},
	language = {eng},
	medline-da = {19970328},
	medline-dcom = {19970328},
	medline-edat = {1997/03/01},
	medline-fau = {Brown, I H ; Ludwig, S ; Olsen, C W ; Hannoun, C ; Scholtissek, C ; Hinshaw, V S ; Harris, P A ; McCauley, J W ; Strong, I ; Alexander, D J},
	medline-is = {0022-1317 (Print)},
	medline-jid = {0077340},
	medline-jt = {The Journal of general virology},
	medline-lr = {20061115},
	medline-mhda = {1997/03/01 00:01},
	medline-own = {NLM},
	medline-pl = {ENGLAND},
	medline-pmid = {9049404},
	medline-pst = {ppublish},
	medline-pt = {Journal Article ; Research Support, Non-U.S. Gov't},
	medline-pubm = {Print},
	medline-rn = {0 (Antibodies, Monoclonal) ; 0 (Antibodies, Viral) ; 0 (Antigens, Viral) ; 0 (DNA, Viral) ; 0 (Hemagglutinin Glycoproteins, Influenza Virus) ; 0 (Viral Proteins)},
	medline-sb = {IM},
	medline-si = {GENBANK/U72666 ; GENBANK/U72667 ; GENBANK/U72668 ; GENBANK/U72669 ; GENBANK/Z46436 ; GENBANK/Z46441},
	medline-so = {J Gen Virol. 1997 Mar;78 ( Pt 3):553-62.},
	medline-stat = {MEDLINE},
	pages = {553-62},
	title = {Antigenic and genetic analyses of {H}1{N}1 influenza {A} viruses from {E}uropean pigs.},
	url = {http://eutils.ncbi.nlm.nih.gov/entrez/eutils/elink.fcgi?cmd=prlinks&dbfrom=pubmed&retmode=ref&id=9049404},
	volume = {78 ( Pt 3)},
	year = 1997,
	bdsk-url-1 = {http://eutils.ncbi.nlm.nih.gov/entrez/eutils/elink.fcgi?cmd=prlinks&dbfrom=pubmed&retmode=ref&id=9049404}}

@article{Bruijn+2003,
	author = {Bruijn, H. and Unay, E. and Yilmaz, A. and Sara\c{c}, G.},
	journal = {Coloquios de Paleontologia},
	pages = {47--76},
	title = {A rodent assemblage from the {E}o/{O}ligocene boundary interval near {S}ungulu, lesser {C}aucasus, {T}urkey},
	volume = {1},
	year = 2003}

@article{Bulmer1991,
	abstract = {It is argued that the bias in synonymous codon usage
                   observed in unicellular organisms is due to a balance
                   between the forces of selection and mutation in a
                   finite population, with greater bias in highly
                   expressed genes reflecting stronger selection for
                   efficiency of translation. A population genetic model
                   is developed taking into account population size and
                   selective differences between synonymous codons. A
                   biochemical model is then developed to predict the
                   magnitude of selective differences between synonymous
                   codons in unicellular organisms in which growth rate
                   (or possibly growth yield) can be equated with fitness.
                   Selection can arise from differences in either the
                   speed or the accuracy of translation. A model for the
                   effect of speed of translation on fitness is considered
                   in detail, a similar model for accuracy more briefly.
                   The model is successful in predicting a difference in
                   the degree of bias at the beginning than in the rest of
                   the gene under some circumstances, as observed in
                   Escherichia coli, but grossly overestimates the amount
                   of bias expected. Possible reasons for this discrepancy
                   are discussed.},
	author = {Bulmer, M.},
	authoraddress = {Department of Statistics, Oxford University, England.},
	journal = {Genetics},
	keywords = {Amino Acyl-tRNA Synthetases/genetics ; *Codon ; Escherichia coli/genetics ; Genes ; *Genetic Code ; Genetics, Population ; Models, Theoretical ; Mutation ; Protein Biosynthesis ; Ribosomal Proteins/genetics ; Ribosomes/metabolism ; Selection (Genetics)},
	language = {eng},
	medline-da = {19920124},
	medline-dcom = {19920124},
	medline-edat = {1991/11/01},
	medline-fau = {Bulmer, M},
	medline-is = {0016-6731 (Print)},
	medline-jid = {0374636},
	medline-jt = {Genetics.},
	medline-lr = {20051117},
	medline-mhda = {1991/11/01 00:01},
	medline-own = {NLM},
	medline-pl = {UNITED STATES},
	medline-pmid = {1752426},
	medline-pst = {ppublish},
	medline-pt = {Journal Article},
	medline-pubm = {Print},
	medline-rn = {0 (Codon) ; 0 (Ribosomal Proteins) ; EC 6.1.1.- (Amino Acyl-tRNA Synthetases)},
	medline-sb = {IM},
	medline-so = {Genetics. 1991 Nov;129(3):897-907.},
	medline-stat = {MEDLINE},
	number = {3},
	pages = {897-907},
	title = {The selection-mutation-drift theory of synonymous codon usage.},
	url = {http://eutils.ncbi.nlm.nih.gov/entrez/eutils/elink.fcgi?cmd=prlinks\&dbfrom=pubmed\&retmode=ref\&id=1752426},
	volume = {129},
	year = 1991,
	bdsk-url-1 = {http://eutils.ncbi.nlm.nih.gov/entrez/eutils/elink.fcgi?cmd=prlinks%5C&dbfrom=pubmed%5C&retmode=ref%5C&id=1752426}}

@article{Bulmer1987,
	abstract = {The use of synonymous codons is strongly biased in the
                   bacterium Escherichia coli and yeast, comprising both
                   bias between codons recognized by the same transfer RNA
                   and bias between groups of codons recognized by
                   different synonymous tRNAs. A major determinant of the
                   second sort of bias is tRNA content, codons recognized
                   by abundant tRNAs being used more often than those
                   recognised by rare tRNAs, particularly in highly
                   expressed genes, probably owing to selection at the
                   level of translation against codons recognized by rare
                   tRNAs. Conversely, codon usage is likely to exert
                   selection pressure on tRNA abundance. Here I develop a
                   model for the coevolution of codon usage and tRNA
                   abundance which explains why there are unequal
                   abundances of synonymous tRNAs leading to biased usage
                   between groups of codons recognized by them in
                   unicellular organisms.},
	author = {Bulmer, M.},
	journal = {Nature},
	keywords = {*Codon ; Escherichia coli/genetics ; *Evolution ; Gene Expression Regulation ; Protein Biosynthesis ; RNA, Bacterial/*genetics ; RNA, Fungal/*genetics ; *RNA, Messenger ; RNA, Transfer/*genetics ; Saccharomyces cerevisiae/genetics},
	language = {eng},
	medline-aid = {10.1038/325728a0 [doi]},
	medline-da = {19870401},
	medline-dcom = {19870401},
	medline-edat = {1987/02/19},
	medline-fau = {Bulmer, M},
	medline-is = {0028-0836},
	medline-jid = {0410462},
	medline-lr = {20041117},
	medline-mhda = {1987/02/19 00:01},
	medline-own = {NLM},
	medline-pl = {ENGLAND},
	medline-pmid = {2434856},
	medline-pst = {ppublish},
	medline-pt = {Journal Article},
	medline-pubm = {Print},
	medline-rn = {0 (Codon) ; 0 (RNA, Bacterial) ; 0 (RNA, Fungal) ; 0 (RNA, Messenger) ; 9014-25-9 (RNA, Transfer)},
	medline-sb = {IM},
	medline-so = {Nature 1987 Feb 19-25;325(6106):728-30.},
	medline-stat = {MEDLINE},
	number = {6106},
	pages = {728-30},
	title = {Coevolution of codon usage and transfer {RNA} abundance.},
	url = {http://eutils.ncbi.nlm.nih.gov/entrez/eutils/elink.fcgi?cmd=prlinks\&dbfrom=pubmed\&retmode=ref\&id=2434856},
	volume = {325},
	year = 1987,
	bdsk-url-1 = {http://eutils.ncbi.nlm.nih.gov/entrez/eutils/elink.fcgi?cmd=prlinks%5C&dbfrom=pubmed%5C&retmode=ref%5C&id=2434856}}

@article{Burgess+Yang2008,
	abstract = {Estimation of population parameters for the common
                   ancestors of humans and the great apes is important in
                   understanding our evolutionary history. In particular,
                   inference of population size for the human-chimpanzee
                   common ancestor may shed light on the process by which
                   the 2 species separated and on whether the human
                   population experienced a severe size reduction in its
                   early evolutionary history. In this study, the Bayesian
                   method of ancestral inference of Rannala and Yang
                   (2003. Bayes estimation of species divergence times and
                   ancestral population sizes using DNA sequences from
                   multiple loci. Genetics. 164:1645-1656) was extended to
                   accommodate variable mutation rates among loci and
                   random species-specific sequencing errors. The model
                   was applied to analyze a genome-wide data set of
                   approximately 15,000 neutral loci (7.4 Mb) aligned for
                   human, chimpanzee, gorilla, orangutan, and macaque. We
                   obtained robust and precise estimates for effective
                   population sizes along the hominoid lineage extending
                   back approximately 30 Myr to the cercopithecoid
                   divergence. The results showed that ancestral
                   populations were 5-10 times larger than modern humans
                   along the entire hominoid lineage. The estimates were
                   robust to the priors used and to model assumptions
                   about recombination. The unusually low X chromosome
                   divergence between human and chimpanzee could not be
                   explained by variation in the male mutation bias or by
                   current models of hybridization and introgression.
                   Instead, our parameter estimates were consistent with a
                   simple instantaneous process for human-chimpanzee
                   speciation but showed a major reduction in X chromosome
                   effective population size peculiar to the
                   human-chimpanzee common ancestor, possibly due to
                   selective sweeps on the X prior to separation of the 2
                   species.},
	author = {Burgess, R. and Yang, Z.},
	authoraddress = {Galton Laboratory, Department of Biology, University College London, London, United Kingdom.},
	journal = {Mol Biol Evol},
	keywords = {Algorithms ; Animals ; *Biological Evolution ; DNA ; Genetic Speciation ; Genetic Variation ; Hominidae/*genetics ; Humans ; Models, Genetic ; Models, Statistical ; *Mutation ; Pan troglodytes/*genetics ; Polymorphism, Genetic ; *Population Density ; Recombination, Genetic ; Sequence Alignment ; X Chromosome},
	language = {eng},
	medline-aid = {msn148 [pii] ; 10.1093/molbev/msn148 [doi]},
	medline-crdt = {2008/07/08 09:00},
	medline-da = {20080815},
	medline-dcom = {20080924},
	medline-dep = {20080704},
	medline-edat = {2008/07/08 09:00},
	medline-fau = {Burgess, Ralph ; Yang, Ziheng},
	medline-is = {1537-1719 (Electronic) ; 0737-4038 (Linking)},
	medline-jid = {8501455},
	medline-jt = {Molecular biology and evolution},
	medline-lid = {10.1093/molbev/msn148 [doi]},
	medline-lr = {20101118},
	medline-mhda = {2008/09/25 09:00},
	medline-own = {NLM},
	medline-phst = {2008/07/04 [aheadofprint]},
	medline-pl = {United States},
	medline-pmid = {18603620},
	medline-pst = {ppublish},
	medline-pt = {Journal Article ; Research Support, Non-U.S. Gov't},
	medline-rn = {9007-49-2 (DNA)},
	medline-sb = {IM},
	medline-so = {Mol Biol Evol. 2008 Sep;25(9):1979-94. doi: 10.1093/molbev/msn148. Epub 2008 Jul 4.},
	medline-stat = {MEDLINE},
	number = {9},
	pages = {1979-94},
	title = {Estimation of hominoid ancestral population sizes under bayesian coalescent models incorporating mutation rate variation and sequencing errors.},
	url = {http://eutils.ncbi.nlm.nih.gov/entrez/eutils/elink.fcgi?cmd=prlinks&dbfrom=pubmed&retmode=ref&id=18603620},
	volume = {25},
	year = 2008,
	bdsk-url-1 = {http://eutils.ncbi.nlm.nih.gov/entrez/eutils/elink.fcgi?cmd=prlinks&dbfrom=pubmed&retmode=ref&id=18603620}}

@book{Burnet+Clarck1942,
	address = {Melbourne},
	author = {Burnet, F. and Clarck, E.},
	publisher = {Macmillan},
	title = {Influenza: a survey of the last 50 years in the light of modern work on the virus of epidemic influenza},
	year = 1942}

@article{Bush2001,
	abstract = {Phylogenetic trees reconstruct past evolution and can
                   provide evidence of past evolutionary pressure on genes
                   and on individual codons. In addition to tracing past
                   evolutionary events, molecular phylogenetics might also
                   be used to predict future evolution. Our ability to
                   verify adaptive hypotheses using phylogenetics has
                   broad implications for vaccine design, genomics and
                   structural biology.},
	author = {Bush, R. M.},
	journal = {Nat Rev Genet},
	keywords = {Adaptation, Biological/*genetics ; Animals ; Epitopes/immunology ; *Evolution, Molecular ; Genome, Plant ; Humans ; Phylogeny ; Protein Conformation ; Vaccines},
	language = {eng},
	medline-aid = {10.1038/35072023 [doi] ; 35072023 [pii]},
	medline-da = {20010502},
	medline-dcom = {20010531},
	medline-edat = {2001/05/02 10:00},
	medline-fau = {Bush, R M},
	medline-is = {1471-0056 (Print)},
	medline-jid = {100962779},
	medline-jt = {Nature reviews. Genetics},
	medline-lr = {20061115},
	medline-mhda = {2001/06/02 10:01},
	medline-own = {NLM},
	medline-pl = {England},
	medline-pmid = {11331905},
	medline-pst = {ppublish},
	medline-pt = {Editorial ; Research Support, U.S. Gov't, Non-P.H.S. ; Research Support, U.S. Gov't, P.H.S. ; Review},
	medline-pubm = {Print},
	medline-rf = {37},
	medline-rn = {0 (Epitopes) ; 0 (Vaccines)},
	medline-sb = {IM},
	medline-so = {Nat Rev Genet. 2001 May;2(5):387-92.},
	medline-stat = {MEDLINE},
	note = {Notes on pitfalls of adaptive evolution analysis, discussion of artifacts present in data generated by uncertain phylogenetic reconstruction, laboratory evolution and sequencing bias.},
	number = {5},
	pages = {387-92},
	title = {Predicting adaptive evolution.},
	url = {http://eutils.ncbi.nlm.nih.gov/entrez/eutils/elink.fcgi?cmd=prlinks\&dbfrom=pubmed\&retmode=ref\&id=11331905},
	volume = {2},
	year = 2001,
	bdsk-url-1 = {http://eutils.ncbi.nlm.nih.gov/entrez/eutils/elink.fcgi?cmd=prlinks%5C&dbfrom=pubmed%5C&retmode=ref%5C&id=11331905}}

@article{Bush+2000,
	abstract = {In this paper we determine the extent to which
                   host-mediated mutations and a known sampling bias
                   affect evolutionary studies of human influenza A.
                   Previous phylogenetic reconstruction of influenza A
                   (H3N2) evolution using the hemagglutinin gene revealed
                   an excess of nonsilent substitutions assigned to the
                   terminal branches of the tree. We investigate two
                   hypotheses to explain this observation. The first
                   hypothesis is that the excess reflects mutations that
                   were either not present or were at low frequency in the
                   viral sample isolated from its human host, and that
                   these mutations increased in frequency during passage
                   of the virus in embryonated eggs. A set of 22 codons
                   known to undergo such "host-mediated" mutations showed
                   a significant excess of mutations assigned to branches
                   attaching sequences from egg-cultured (as opposed to
                   cell-cultured) isolates to the tree. Our second
                   hypothesis is that the remaining excess results from
                   sampling bias. Influenza surveillance is purposefully
                   biased toward sequencing antigenically dissimilar
                   strains in an effort to identify new variants that may
                   signal the need to update the vaccine. This bias
                   produces an excess of mutations assigned to terminal
                   branches simply because an isolate with no close
                   relatives is by definition attached to the tree by a
                   relatively long branch. Simulations show that the
                   magnitude of excess mutations we observed in the
                   hemagglutinin tree is consistent with expectations
                   based on our sampling protocol. Sampling bias does not
                   affect inferences about evolution drawn from
                   phylogenetic analyses. However, if possible, the excess
                   caused by host-mediated mutations should be removed
                   from studies of the evolution of influenza viruses as
                   they replicate in their human hosts.},
	author = {Bush, R. M. and Smith, C. B. and Cox, N. J. and Fitch, W. M.},
	authoraddress = {Department of Ecology and Evolutionary Biology, University of California, Irvine, CA 92697, USA. rmbush@uci.edu},
	journal = {Proc Natl Acad Sci U S A},
	keywords = {*Genome, Viral ; Humans ; Influenza A virus/*genetics ; Mutation ; *Phylogeny ; Selection Bias},
	language = {eng},
	medline-aid = {97/13/6974 [pii]},
	medline-da = {20000731},
	medline-dcom = {20000731},
	medline-edat = {2000/06/22 10:00},
	medline-fau = {Bush, R M ; Smith, C B ; Cox, N J ; Fitch, W M},
	medline-gr = {1R01AI44474-01/AI/United States NIAID},
	medline-is = {0027-8424 (Print)},
	medline-jid = {7505876},
	medline-jt = {Proceedings of the National Academy of Sciences of the United States of America},
	medline-lr = {20071114},
	medline-mhda = {2000/08/06 11:00},
	medline-own = {NLM},
	medline-pl = {UNITED STATES},
	medline-pmc = {PMC34372},
	medline-pmid = {10860959},
	medline-pst = {ppublish},
	medline-pt = {Journal Article ; Research Support, Non-U.S. Gov't ; Research Support, U.S. Gov't, Non-P.H.S. ; Research Support, U.S. Gov't, P.H.S.},
	medline-pubm = {Print},
	medline-sb = {IM},
	medline-so = {Proc Natl Acad Sci U S A. 2000 Jun 20;97(13):6974-80.},
	medline-stat = {MEDLINE},
	number = {13},
	pages = {6974-80},
	title = {Effects of passage history and sampling bias on phylogenetic reconstruction of human influenza {A} evolution.},
	url = {http://eutils.ncbi.nlm.nih.gov/entrez/eutils/elink.fcgi?cmd=prlinks&dbfrom=pubmed&retmode=ref&id=10860959},
	volume = {97},
	year = 2000,
	bdsk-url-1 = {http://eutils.ncbi.nlm.nih.gov/entrez/eutils/elink.fcgi?cmd=prlinks&dbfrom=pubmed&retmode=ref&id=10860959}}

@inbook{Bustamante2005,
	address = {New York, USA},
	author = {Bustamante, Carlos D},
	chapter = {Population genetics of molecular evolution},
	editor = {Nielsen, Rasmus},
	pages = {63--99},
	publisher = {Springer},
	title = {Statistical methods in molecular evolution},
	year = 2005}

@article{CeSC1998,
	abstract = {The 97-megabase genomic sequence of the nematode
                   Caenorhabditis elegans reveals over 19,000 genes. More
                   than 40 percent of the predicted protein products find
                   significant matches in other organisms. There is a
                   variety of repeated sequences, both local and
                   dispersed. The distinctive distribution of some repeats
                   and highly conserved genes provides evidence for a
                   regional organization of the chromosomes.},
	author = {{C. elegans Sequencing Consortium}},
	authoraddress = {The Washington University Genome Sequencing Center, Box 8501, 4444 Forest Park Parkway, St. Louis, MO 63108, USA. worm@watson.wustl.edu},
	journal = {Science},
	keywords = {Animals ; Caenorhabditis elegans/*genetics ; Chromosomes/genetics ; DNA, Helminth/*genetics ; Evolution, Molecular ; *Genes, Helminth ; *Genome ; Helminth Proteins/chemistry/genetics ; Molecular Sequence Data ; Physical Chromosome Mapping ; RNA, Helminth/genetics ; Repetitive Sequences, Nucleic Acid ; Research Support, Non-U.S. Gov't ; *Sequence Analysis, DNA},
	language = {eng},
	medline-cn = {C. elegans Sequencing Consortium},
	medline-da = {19981224},
	medline-dcom = {19981224},
	medline-edat = {1998/12/16},
	medline-ein = {Science 1999 Jan 1;283(5398):35 ; Science 1999 Mar 26;283(5410):2103 ; Science 1999 Sep 3;285(5433):1493},
	medline-is = {0036-8075 (Print)},
	medline-jid = {0404511},
	medline-jt = {Science.},
	medline-lr = {20051116},
	medline-mhda = {1998/12/16 00:01},
	medline-own = {NLM},
	medline-pl = {UNITED STATES},
	medline-pmid = {9851916},
	medline-pst = {ppublish},
	medline-pt = {Journal Article ; Review},
	medline-pubm = {Print},
	medline-rf = {55},
	medline-rn = {0 (DNA, Helminth) ; 0 (Helminth Proteins) ; 0 (RNA, Helminth)},
	medline-sb = {IM},
	medline-si = {GENBANK/AF002197 ; GENBANK/AF003137 ; GENBANK/AF003140 ; GENBANK/AF003151 ; GENBANK/AF003385 ; GENBANK/AF016425 ; GENBANK/AF016427 ; GENBANK/AF016449 ; GENBANK/AF016450 ; GENBANK/AF016667 ; GENBANK/AF016672 ; GENBANK/AF022970 ; GENBANK/AF022973 ; GENBANK/AF022976 ; GENBANK/AF022981 ; GENBANK/AF022983 ; GENBANK/AF024492 ; GENBANK/AF024494 ; GENBANK/AF024495 ; GENBANK/AF025452 ; GENBANK/AF025459 ; GENBANK/AF025461 ; GENBANK/AF025463 ; GENBANK/AF025470 ; GENBANK/AF025471 ; GENBANK/AF026205 ; GENBANK/AF036695 ; GENBANK/AF036699 ; GENBANK/AF038607 ; GENBANK/AF038608},
	medline-so = {Science. 1998 Dec 11;282(5396):2012-8.},
	medline-stat = {MEDLINE},
	number = {5396},
	pages = {2012-8},
	title = {Genome sequence of the nematode {C}. elegans: a platform for investigating biology.},
	url = {http://eutils.ncbi.nlm.nih.gov/entrez/eutils/elink.fcgi?cmd=prlinks\&dbfrom=pubmed\&retmode=ref\&id=9851916},
	volume = {282},
	year = 1998,
	bdsk-url-1 = {http://eutils.ncbi.nlm.nih.gov/entrez/eutils/elink.fcgi?cmd=prlinks%5C&dbfrom=pubmed%5C&retmode=ref%5C&id=9851916}}

@article{Cao+2000,
	abstract = {Extensive phylogenetic analyses of the updated
                   sequence data of mammalian mitochondrial genomes were
                   carried out using the maximum likelihood method in
                   order to resolve deep branchings in eutherian
                   evolution. The divergence times in the mammalian tree
                   were estimated by a relaxed molecular clock of the
                   mitochondrial proteins calibrated with multiple
                   references. A Chiroptera/Eulipotyphla (i.e. bat/mole)
                   clade and a close relationship of this clade to
                   Fereuungulata
                   (Carnivora+Perissodactyla+Cetartiodactyla) were
                   reconfirmed with high statistical significance.
                   However, a support for a monophyly of Fereuungulata
                   relative to the Chiroptera/Eulipotyphla clade was
                   fragile, and we suggest that the three branchings among
                   Carnivora, Perissodactyla, Cetartiodactyla and
                   Chiroptera/Eulipotyphla occurred successively in a
                   short time period, estimated to be approximately 77Myr
                   BP. The Chiroptera/Eulipotyphla divergence was
                   estimated to roughly coincide with the
                   Cretaceous-Tertiary boundary (65Myr BP). The monophyly
                   of Rodentia, the Lagomorpha/Rodentia clade
                   (traditionally called Glires), and the
                   Afrotheria/Xenarthra clade were preferred over
                   alternative relationships, but the supports of these
                   clades were not strong enough to exclude other
                   possibilities. Although several super-order taxa of
                   eutherians were strongly supported by the analyses of
                   the mitochondrial genome data, the branching order in
                   the deepest part of the eutherian tree remained
                   ambiguous from the data presently available.},
	author = {Cao, Y. and Fujiwara, M. and Nikaido, M. and Okada, N. and Hasegawa, M.},
	authoraddress = {The Institute of Statistical Mathematics, 4-6-7 Minami-Azabu, Minato-ku, Tokyo 106-8569, Japan.},
	journal = {Gene},
	keywords = {Animals ; DNA, Mitochondrial/*genetics ; Databases, Factual ; *Evolution, Molecular ; Genes/genetics ; Humans ; Mammals/*genetics ; Phylogeny ; Proteins/genetics ; RNA, Ribosomal/genetics ; RNA, Ribosomal, 16S/genetics ; Sequence Alignment ; Time Factors},
	language = {eng},
	medline-aid = {S0378-1119(00)00427-3 [pii]},
	medline-crdt = {2001/02/13 11:00},
	medline-da = {20010222},
	medline-dcom = {20010315},
	medline-edat = {2001/02/13 11:00},
	medline-fau = {Cao, Y ; Fujiwara, M ; Nikaido, M ; Okada, N ; Hasegawa, M},
	medline-is = {0378-1119 (Print) ; 0378-1119 (Linking)},
	medline-jid = {7706761},
	medline-jt = {Gene},
	medline-lr = {20061115},
	medline-mhda = {2001/03/17 10:01},
	medline-own = {NLM},
	medline-pl = {Netherlands},
	medline-pmid = {11163972},
	medline-pst = {ppublish},
	medline-pt = {Journal Article ; Research Support, Non-U.S. Gov't},
	medline-rn = {0 (DNA, Mitochondrial) ; 0 (Proteins) ; 0 (RNA, Ribosomal) ; 0 (RNA, Ribosomal, 16S) ; 0 (RNA, ribosomal, 12S)},
	medline-sb = {IM},
	medline-so = {Gene. 2000 Dec 23;259(1-2):149-58.},
	medline-stat = {MEDLINE},
	number = {1-2},
	pages = {149-58},
	title = {Interordinal relationships and timescale of eutherian evolution as inferred from mitochondrial genome data.},
	url = {http://eutils.ncbi.nlm.nih.gov/entrez/eutils/elink.fcgi?cmd=prlinks&dbfrom=pubmed&retmode=ref&id=11163972},
	volume = {259},
	year = 2000,
	bdsk-url-1 = {http://eutils.ncbi.nlm.nih.gov/entrez/eutils/elink.fcgi?cmd=prlinks&dbfrom=pubmed&retmode=ref&id=11163972}}

@article{Carbone+2003,
	abstract = {We propose a simple algorithm to detect dominating
                   synonymous codon usage bias in genomes. The algorithm
                   is based on a precise mathematical formulation of the
                   problem that lead us to use the Codon Adaptation Index
                   (CAI) as a 'universal' measure of codon bias. This
                   measure has been previously employed in the specific
                   context of translational bias. With the set of coding
                   sequences as a sole source of biological information,
                   the algorithm provides a reference set of genes which
                   is highly representative of the bias. This set can be
                   used to compute the CAI of genes of prokaryotic and
                   eukaryotic organisms, including those whose functional
                   annotation is not yet available. An important
                   application concerns the detection of a reference set
                   characterizing translational bias which is known to
                   correlate to expression levels; in this case, the
                   algorithm becomes a key tool to predict gene expression
                   levels, to guide regulatory circuit reconstruction, and
                   to compare species. The algorithm detects also
                   leading-lagging strands bias, GC-content bias, GC3
                   bias, and horizontal gene transfer. The approach is
                   validated on 12 slow-growing and fast-growing bacteria,
                   Saccharomyces cerevisiae, Caenorhabditis elegans and
                   Drosophila melanogaster. AVAILABILITY:
                   http://www.ihes.fr/~materials.},
	author = {Carbone, A. and Zinovyev, A. and Kepes, F.},
	authoraddress = {Institut des Hautes Etudes Scientifiques, 35, route de Chartres, 91440 Bures-sur-Yvette, France. carbone@ihes.fr},
	journal = {Bioinformatics},
	keywords = {Adaptation, Physiological/genetics ; *Algorithms ; Animals ; Bacteria/genetics ; Base Sequence ; Caenorhabditis elegans/genetics ; Codon/*genetics ; Drosophila melanogaster/*genetics ; Gene Expression Profiling/*methods ; Gene Frequency/genetics ; Genome ; *Models, Genetic ; Models, Statistical ; Reproducibility of Results ; Saccharomyces cerevisiae/genetics ; Sensitivity and Specificity ; Sequence Alignment/*methods ; Sequence Analysis, DNA/*methods ; Variation (Genetics)/*genetics},
	language = {eng},
	medline-da = {20031103},
	medline-dcom = {20040413},
	medline-edat = {2003/11/05 05:00},
	medline-fau = {Carbone, A ; Zinovyev, A ; Kepes, F},
	medline-is = {1367-4803 (Print)},
	medline-jid = {9808944},
	medline-jt = {Bioinformatics (Oxford, England)},
	medline-lr = {20061115},
	medline-mhda = {2004/04/14 05:00},
	medline-own = {NLM},
	medline-pl = {England},
	medline-pmid = {14594704},
	medline-pst = {ppublish},
	medline-pt = {Comparative Study ; Evaluation Studies ; Journal Article ; Research Support, Non-U.S. Gov't ; Validation Studies},
	medline-pubm = {Print},
	medline-rn = {0 (Codon)},
	medline-sb = {IM},
	medline-so = {Bioinformatics. 2003 Nov 1;19(16):2005-15.},
	medline-stat = {MEDLINE},
	number = {16},
	pages = {2005-15},
	title = {Codon adaptation index as a measure of dominating codon bias.},
	url = {http://eutils.ncbi.nlm.nih.gov/entrez/eutils/elink.fcgi?cmd=prlinks\&dbfrom=pubmed\&retmode=ref\&id=14594704},
	volume = {19},
	year = 2003,
	bdsk-url-1 = {http://eutils.ncbi.nlm.nih.gov/entrez/eutils/elink.fcgi?cmd=prlinks%5C&dbfrom=pubmed%5C&retmode=ref%5C&id=14594704}}

@article{Castillo-Davis+Hartl2002,
	abstract = {It has been hypothesized that evolutionary changes
                   will be more frequent in later ontogeny than early
                   ontogeny because of developmental constraint. To test
                   this hypothesis, a genomewide examination of molecular
                   evolution through ontogeny was carried out using
                   comparative genomic data in Caenorhabditis elegans and
                   Caenorhabditis briggsae. We found that the mean rate of
                   amino acid replacement is not significantly different
                   between genes expressed during and after embryogenesis.
                   However, synonymous substitution rates differed
                   significantly between these two classes. A genomewide
                   survey of correlation between codon bias and expression
                   level found codon bias to be significantly correlated
                   with mRNA expression (r(s) = -0.30 and P < 10(-131))
                   but does not alone explain differences in dS between
                   classes. Surprisingly, it was found that genes
                   expressed after embryogenesis have a significantly
                   greater number of duplicates in both the C. elegans and
                   C. briggsae genomes (P < 10(-20) and P < 10(-13)) when
                   compared with early-expressed and nonmodulated genes. A
                   similarity in the distribution of duplicates of
                   nonmodulated and early-expressed genes, as well as a
                   disproportionately higher number of early pseudogenes,
                   lend support to the hypothesis that this difference in
                   duplicate number is caused by selection against gene
                   duplicates of early-expressed genes, reflecting
                   developmental constraint. Developmental constraint at
                   the level of gene duplication may have important
                   implications for macroevolutionary change.},
	author = {Castillo-Davis, C. I. and Hartl, D. L.},
	authoraddress = {Department of Organismic and Evolutionary Biology, Biological Laboratories, Harvard University, 16 Divinity Avenue, Cambridge, MA 02138, USA.},
	journal = {Mol Biol Evol},
	keywords = {Amino Acid Substitution ; Animals ; Caenorhabditis/genetics/growth & development ; Caenorhabditis elegans/*genetics/*growth & development ; Caenorhabditis elegans Proteins/genetics ; Codon/genetics ; *Evolution, Molecular ; Gene Duplication ; Gene Expression Profiling ; Gene Expression Regulation, Developmental ; Genes, Helminth ; *Genome ; Models, Genetic ; Pseudogenes},
	language = {eng},
	medline-da = {20020418},
	medline-dcom = {20020918},
	medline-edat = {2002/04/19 10:00},
	medline-fau = {Castillo-Davis, Cristian I ; Hartl, Daniel L},
	medline-gr = {GM 0035/GM/NIGMS ; GM 58423/GM/NIGMS},
	medline-is = {0737-4038 (Print)},
	medline-jid = {8501455},
	medline-jt = {Molecular biology and evolution},
	medline-lr = {20061115},
	medline-mhda = {2002/09/19 10:01},
	medline-own = {NLM},
	medline-pl = {United States},
	medline-pmid = {11961106},
	medline-pst = {ppublish},
	medline-pt = {Comparative Study ; Journal Article ; Research Support, U.S. Gov't, P.H.S.},
	medline-pubm = {Print},
	medline-rn = {0 (Caenorhabditis elegans Proteins) ; 0 (Codon)},
	medline-sb = {IM},
	medline-so = {Mol Biol Evol. 2002 May;19(5):728-35.},
	medline-stat = {MEDLINE},
	number = {5},
	pages = {728-35},
	title = {Genome evolution and developmental constraint in {C}aenorhabditis elegans.},
	url = {http://eutils.ncbi.nlm.nih.gov/entrez/eutils/elink.fcgi?cmd=prlinks\&dbfrom=pubmed\&retmode=ref\&id=11961106},
	volume = {19},
	year = 2002,
	bdsk-url-1 = {http://eutils.ncbi.nlm.nih.gov/entrez/eutils/elink.fcgi?cmd=prlinks%5C&dbfrom=pubmed%5C&retmode=ref%5C&id=11961106}}

@article{Cavalier-Smith2001,
	abstract = {I attempt to sketch a unified picture of the origin of
                   living organisms in their genetic, bioenergetic, and
                   structural aspects. Only selection at a higher level
                   than for individual selfish genes could power the
                   cooperative macromolecular coevolution required for
                   evolving the genetic code. The protein synthesis
                   machinery is too complex to have evolved before
                   membranes. Therefore a symbiosis of membranes,
                   replicators, and catalysts probably mediated the origin
                   of the code and the transition from a nucleic acid
                   world of independent molecular replicators to a nucleic
                   acid/protein/lipid world of reproducing organisms.
                   Membranes initially functioned as supramolecular
                   structures to which different replicators attached and
                   were selected as a higher-level reproductive unit: the
                   proto-organism. I discuss the roles of stereochemistry,
                   gene divergence, codon capture, and selection in the
                   code's origin. I argue that proteins were primarily
                   structural not enzymatic and that the first biological
                   membranes consisted of amphipathic peptidyl-tRNAs and
                   prebiotic mixed lipids. The peptidyl-tRNAs functioned
                   as genetically-specified lipid analogues with
                   hydrophobic tails (ancestral signal peptides) and
                   hydrophilic polynucleotide heads. Protoribosomes arose
                   from two cooperating RNAs: peptidyl transferase (large
                   subunit) and mRNA-binder (small subunit). Early
                   proteins had a second key role: coupling energy flow to
                   the phosphorylation of gene and peptide precursors,
                   probably by lithophosphorylation by membrane-anchored
                   kinases scavenging geothermal polyphosphate stocks.
                   These key evolutionary steps probably occurred on the
                   outer surface of an 'inside out-cell' or obcell, which
                   evolved an unambiguous hydrophobic code with four
                   prebiotic amino acids and proline, and initiation by
                   isoleucine anticodon CAU; early proteins and
                   nucleozymes were all membrane-attached. To improve
                   replication, translation, and lithophosphorylation,
                   hydrophilic substrate-binding and catalytic domains
                   were later added to signal peptides, yielding a
                   ten-acid doublet code. A primitive proto-ecology of
                   molecular scavenging, parasitism, and predation evolved
                   among obcells. I propose a new theory for the origin of
                   the first cell: fusion of two cup-shaped obcells, or
                   hemicells, to make a protocell with double envelope,
                   internal genome and ribosomes, protocytosol, and
                   periplasm. Only then did water-soluble enzymes, amino
                   acid biosynthesis, and intermediary metabolism evolve
                   in a concentrated autocatalytic internal cytosolic
                   soup, causing 12 new amino acid assignments,
                   termination, and rapid freezing of the 22-acid code.
                   Anticodons were recruited sequentially: GNN, CNN, INN,
                   and *UNN. CO2 fixation, photoreduction, and lipid
                   synthesis probably evolved in the protocell before
                   photophosphorylation. Signal recognition particles,
                   chaperones, compartmented proteases, and peptidoglycan
                   arose prior to the last common ancestor of life, a
                   complex autotrophic, anaerobic green bacterium.},
	author = {Cavalier-Smith, T.},
	authoraddress = {Department of Zoology, University of Oxford, South Parks Road, Oxford, OX1 3PS, United Kingdom. tom.cavalier-smith@zoo.ox.ac.uk},
	journal = {J Mol Evol},
	keywords = {Anticodon/genetics ; Bacteria/genetics ; *Biogenesis ; Cell Fusion ; Chromosomes/genetics ; Ecosystem ; Evolution, Molecular ; Genetic Code ; Membrane Lipids/genetics/metabolism ; *Models, Biological ; *Models, Genetic ; Peptidyl Transferases/genetics/metabolism ; Phosphorylation ; Photosynthesis ; RNA, Messenger/genetics ; RNA, Transfer/genetics ; Research Support, Non-U.S. Gov't ; Selection (Genetics)},
	language = {eng},
	medline-aid = {10.1007/s002390010245 [doi]},
	medline-da = {20011024},
	medline-dcom = {20020207},
	medline-edat = {2001/10/25 10:00},
	medline-fau = {Cavalier-Smith, T},
	medline-is = {0022-2844},
	medline-jid = {0360051},
	medline-lr = {20041117},
	medline-mhda = {2002/02/08 10:01},
	medline-own = {NLM},
	medline-phst = {2001/02/19 [received] ; 2001/04/09 [accepted]},
	medline-pl = {United States},
	medline-pmid = {11675615},
	medline-pst = {ppublish},
	medline-pt = {Journal Article},
	medline-pubm = {Print},
	medline-rn = {0 (Anticodon) ; 0 (Membrane Lipids) ; 0 (RNA, Messenger) ; 9014-25-9 (RNA, Transfer) ; EC 2.3.2.12 (Peptidyl Transferases)},
	medline-sb = {IM},
	medline-so = {J Mol Evol 2001 Oct-Nov;53(4-5):555-95.},
	medline-stat = {MEDLINE},
	number = {4-5},
	pages = {555-95},
	title = {Obcells as proto-organisms: membrane heredity, lithophosphorylation, and the origins of the genetic code, the first cells, and photosynthesis.},
	url = {http://eutils.ncbi.nlm.nih.gov/entrez/eutils/elink.fcgi?cmd=prlinks\&dbfrom=pubmed\&retmode=ref\&id=11675615},
	volume = {53},
	year = 2001,
	bdsk-url-1 = {http://eutils.ncbi.nlm.nih.gov/entrez/eutils/elink.fcgi?cmd=prlinks%5C&dbfrom=pubmed%5C&retmode=ref%5C&id=11675615}}

@article{CDC2009,
	abstract = {On April 17, 2009, CDC determined that two cases of
                   febrile respiratory illness occurring in children who
                   resided in adjacent counties in southern California
                   were caused by infection with a swine influenza A
                   (H1N1) virus. The viruses from the two cases are
                   closely related genetically, resistant to amantadine
                   and rimantadine, and contain a unique combination of
                   gene segments that previously has not been reported
                   among swine or human influenza viruses in the United
                   States or elsewhere. Neither child had contact with
                   pigs; the source of the infection is unknown.
                   Investigations to identify the source of infection and
                   to determine whether additional persons have been ill
                   from infection with similar swine influenza viruses are
                   ongoing. This report briefly describes the two cases
                   and the investigations currently under way. Although
                   this is not a new subtype of influenza A in humans,
                   concern exists that this new strain of swine influenza
                   A (H1N1) is substantially different from human
                   influenza A (H1N1) viruses, that a large proportion of
                   the population might be susceptible to infection, and
                   that the seasonal influenza vaccine H1N1 strain might
                   not provide protection. The lack of known exposure to
                   pigs in the two cases increases the possibility that
                   human-to-human transmission of this new influenza virus
                   has occurred. Clinicians should consider animal as well
                   as seasonal influenza virus infections in their
                   differential diagnosis of patients who have febrile
                   respiratory illness and who 1) live in San Diego and
                   Imperial counties or 2) traveled to these counties or
                   were in contact with ill persons from these counties in
                   the 7 days preceding their illness onset, or 3) had
                   recent exposure to pigs. Clinicians who suspect swine
                   influenza virus infections in a patient should obtain a
                   respiratory specimen and contact their state or local
                   health department to facilitate testing at a state
                   public health laboratory.},
	author = {{Centers for Disease Control and Prevention}},
	journal = {MMWR Morb Mortal Wkly Rep},
	language = {eng},
	medline-aid = {mm5815a5 [pii]},
	medline-cn = {Centers for Disease Control and Prevention (CDC)},
	medline-crdt = {2009/04/25 09:00},
	medline-da = {20090424},
	medline-edat = {2009/04/25 09:00},
	medline-is = {1545-861X (Electronic)},
	medline-jid = {7802429},
	medline-jt = {MMWR. Morbidity and mortality weekly report},
	medline-mhda = {2009/04/25 09:00},
	medline-own = {NLM},
	medline-pl = {United States},
	medline-pmid = {19390508},
	medline-pst = {ppublish},
	medline-pt = {Journal Article},
	medline-sb = {IM},
	medline-so = {MMWR Morb Mortal Wkly Rep. 2009 Apr 24;58(15):400-2.},
	medline-stat = {In-Process},
	number = {15},
	pages = {400-2},
	title = {Swine {I}nfluenza {A} ({H}1{N}1) infection in two children--{S}outhern {C}alifornia, {M}arch-{A}pril 2009.},
	url = {http://eutils.ncbi.nlm.nih.gov/entrez/eutils/elink.fcgi?cmd=prlinks&dbfrom=pubmed&retmode=ref&id=19390508},
	volume = {58},
	year = 2009,
	bdsk-url-1 = {http://eutils.ncbi.nlm.nih.gov/entrez/eutils/elink.fcgi?cmd=prlinks&dbfrom=pubmed&retmode=ref&id=19390508}}

@article{Chamary+Hurst2004,
	abstract = {In mammals divergence at fourfold degenerate sites in
                   codons (K(4)) and intronic sequence (K(i)) are both
                   used to estimate the mutation rate, under the
                   supposition that both evolve neutrally. Does it matter
                   which of these we use? Using either class of sequence
                   can be defended because (1) K(4) is the same as K(i)
                   (at least in rodents) and (2) there is no selectively
                   driven codon usage (hence no systematic selection on
                   third sites). Here we re-examine these findings using
                   560 introns (for 136 genes) in the mouse-rat
                   comparison, aligned by eye and using a new maximum
                   likelihood protocol. We find that the rate of evolution
                   at fourfold sites and at intronic sites is similar in
                   magnitude, but only after eliminating putatively
                   constrained sites from introns (first introns and sites
                   flanking intron-exon junctions). Any approximate
                   congruence between the two rates is not, however, owing
                   to an underlying similarity in the mode of sequence
                   evolution. Some dinucleotides are hypermutable and
                   differently abundant in exons and introns (e.g., CpGs).
                   More importantly, after controlling for relative
                   abundance, all dinucleotides starting with A or T are
                   more prevalent in mismatches in exons than in introns,
                   whereas C-starting dinucleotides (except CG) are more
                   common in introns. Although C content at intronic sites
                   is lower than at flanking fourfold sites, G content is
                   similar, demonstrating that there exists a strong
                   strand-specific preference for C nucleotides that is
                   unique to exons. Transcription-coupled mutational
                   processes and biased gene conversion cannot explain
                   this, as they should affect introns and flanking exons
                   equally. Therefore, by elimination, we propose this to
                   be strong evidence for selectively driven codon usage
                   in mammals.},
	author = {Chamary, J. V. and Hurst, L. D.},
	authoraddress = {Department of Biology and Biochemistry, University of Bath, Bath, United Kingdom.},
	journal = {Mol Biol Evol},
	keywords = {Animals ; Base Sequence ; Codon/*genetics ; Databases, Nucleic Acid ; Dinucleotide Repeats/genetics ; *Evolution, Molecular ; Exons/*genetics ; Introns/*genetics ; Rodentia/*genetics ; *Selection (Genetics) ; Sequence Alignment},
	language = {eng},
	medline-aid = {10.1093/molbev/msh087 [doi] ; msh087 [pii]},
	medline-da = {20040512},
	medline-dcom = {20050118},
	medline-dep = {20040310},
	medline-edat = {2004/03/12 05:00},
	medline-fau = {Chamary, Jean-Vincent ; Hurst, Laurence D},
	medline-is = {0737-4038 (Print)},
	medline-jid = {8501455},
	medline-jt = {Molecular biology and evolution},
	medline-lr = {20061115},
	medline-mhda = {2005/01/19 09:00},
	medline-own = {NLM},
	medline-phst = {2004/03/10 [aheadofprint]},
	medline-pl = {United States},
	medline-pmid = {15014158},
	medline-pst = {ppublish},
	medline-pt = {Comparative Study ; Journal Article ; Research Support, Non-U.S. Gov't},
	medline-pubm = {Print-Electronic},
	medline-rn = {0 (Codon)},
	medline-sb = {IM},
	medline-so = {Mol Biol Evol. 2004 Jun;21(6):1014-23. Epub 2004 Mar 10.},
	medline-stat = {MEDLINE},
	number = {6},
	pages = {1014-23},
	title = {Similar rates but different modes of sequence evolution in introns and at exonic silent sites in rodents: evidence for selectively driven codon usage.},
	url = {http://eutils.ncbi.nlm.nih.gov/entrez/eutils/elink.fcgi?cmd=prlinks&dbfrom=pubmed&retmode=ref&id=15014158},
	volume = {21},
	year = 2004,
	bdsk-url-1 = {http://eutils.ncbi.nlm.nih.gov/entrez/eutils/elink.fcgi?cmd=prlinks&dbfrom=pubmed&retmode=ref&id=15014158}}

@article{Chamary+2006,
	abstract = {Although the assumption of the neutral theory of
                   molecular evolution - that some classes of mutation
                   have too small an effect on fitness to be affected by
                   natural selection - seems intuitively reasonable, over
                   the past few decades the theory has been in retreat. At
                   least in species with large populations, even
                   synonymous mutations in exons are not neutral. By
                   contrast, in mammals, neutrality of these mutations is
                   still commonly assumed. However, new evidence indicates
                   that even some synonymous mutations are subject to
                   constraint, often because they affect splicing and/or
                   mRNA stability. This has implications for understanding
                   disease, optimizing transgene design, detecting
                   positive selection and estimating the mutation rate.},
	author = {Chamary, J. V. and Parmley, J. L. and Hurst, L. D.},
	authoraddress = {Center for Integrative Genomics, University of Lausanne, Switzerland. j.v.chamary@unil.ch},
	journal = {Nat Rev Genet},
	keywords = {Animals ; *Evolution, Molecular ; *Gene Silencing ; Humans ; Mammals/*genetics ; *Mutation ; *Selection (Genetics)},
	language = {eng},
	medline-aid = {nrg1770 [pii] ; 10.1038/nrg1770 [doi]},
	medline-da = {20060118},
	medline-dcom = {20060505},
	medline-edat = {2006/01/19 09:00},
	medline-fau = {Chamary, J V ; Parmley, Joanna L ; Hurst, Laurence D},
	medline-is = {1471-0056 (Print)},
	medline-jid = {100962779},
	medline-jt = {Nature reviews. Genetics},
	medline-lr = {20061115},
	medline-mhda = {2006/05/06 09:00},
	medline-own = {NLM},
	medline-pl = {England},
	medline-pmid = {16418745},
	medline-pst = {ppublish},
	medline-pt = {Comparative Study ; Journal Article ; Research Support, Non-U.S. Gov't ; Review},
	medline-pubm = {Print},
	medline-rf = {132},
	medline-sb = {IM},
	medline-so = {Nat Rev Genet. 2006 Feb;7(2):98-108.},
	medline-stat = {MEDLINE},
	number = {2},
	pages = {98-108},
	title = {Hearing silence: non-neutral evolution at synonymous sites in mammals.},
	url = {http://eutils.ncbi.nlm.nih.gov/entrez/eutils/elink.fcgi?cmd=prlinks\&dbfrom=pubmed\&retmode=ref\&id=16418745},
	volume = {7},
	year = 2006,
	bdsk-url-1 = {http://eutils.ncbi.nlm.nih.gov/entrez/eutils/elink.fcgi?cmd=prlinks%5C&dbfrom=pubmed%5C&retmode=ref%5C&id=16418745}}

@article{Charlesworth+Barton2004,
	abstract = {Genome sizes vary enormously. This variation in DNA
                   content correlates with effective population size,
                   suggesting that deleterious additions to the genome can
                   accumulate in small populations. On this view, the
                   increased complexity of biological functions associated
                   with large genomes partly reflects evolutionary
                   degeneration.},
	author = {Charlesworth, B. and Barton, N.},
	authoraddress = {Institute for Cell, Animal and Population Biology, School of Biological Sciences, University of Edinburgh, Edinburgh EH9 3JT, UK.},
	journal = {Curr Biol},
	keywords = {DNA Transposable Elements/genetics ; *Evolution, Molecular ; Genetic Drift ; *Genetics, Population ; *Genome ; Introns/genetics ; *Models, Genetic ; Mutation/genetics ; Population Density ; Selection (Genetics)},
	language = {eng},
	medline-aid = {10.1016/j.cub.2004.02.054 [doi] ; S0960982204001460 [pii]},
	medline-da = {20040326},
	medline-dcom = {20040507},
	medline-edat = {2004/03/27 05:00},
	medline-fau = {Charlesworth, Brian ; Barton, Nick},
	medline-is = {0960-9822},
	medline-jid = {9107782},
	medline-mhda = {2004/05/08 05:00},
	medline-own = {NLM},
	medline-pl = {England},
	medline-pmid = {15043833},
	medline-pst = {ppublish},
	medline-pt = {Journal Article ; Review ; Review, Tutorial},
	medline-pubm = {Print},
	medline-rf = {17},
	medline-rn = {0 (DNA Transposable Elements)},
	medline-sb = {IM},
	medline-so = {Curr Biol 2004 Mar 23;14(6):R233-5.},
	medline-stat = {MEDLINE},
	number = {6},
	pages = {R233-5},
	title = {Genome size: does bigger mean worse?},
	url = {http://eutils.ncbi.nlm.nih.gov/entrez/eutils/elink.fcgi?cmd=prlinks\&dbfrom=pubmed\&retmode=ref\&id=15043833},
	volume = {14},
	year = 2004,
	bdsk-url-1 = {http://eutils.ncbi.nlm.nih.gov/entrez/eutils/elink.fcgi?cmd=prlinks%5C&dbfrom=pubmed%5C&retmode=ref%5C&id=15043833}}

@article{Charlesworth+1994,
	abstract = {Repetitive DNA sequences form a large portion of the
                   genomes of eukaryotes. The 'selfish DNA' hypothesis
                   proposes that they are maintained by their ability to
                   replicate within the genome. The behaviour of
                   repetitive sequences can result in mutations that cause
                   genetic diseases, and confer significant fitness losses
                   on the organism. Features of the organization of
                   repetitive sequences in eukaryotic genomes, and their
                   distribution in natural populations, reflect the
                   evolutionary forces acting on selfish DNA.},
	author = {Charlesworth, B. and Sniegowski, P. and Stephan, W.},
	authoraddress = {Department of Ecology and Evolution, University of Chicago, Illinois 60637.},
	journal = {Nature},
	keywords = {Animals ; *DNA ; DNA Transposable Elements ; DNA, Satellite ; *Eukaryotic Cells ; *Evolution ; Humans ; Models, Genetic ; *Repetitive Sequences, Nucleic Acid ; Research Support, U.S. Gov't, Non-P.H.S. ; Research Support, U.S. Gov't, P.H.S.},
	language = {eng},
	medline-aid = {10.1038/371215a0 [doi]},
	medline-da = {19941005},
	medline-dcom = {19941005},
	medline-edat = {1994/09/15},
	medline-fau = {Charlesworth, B ; Sniegowski, P ; Stephan, W},
	medline-is = {0028-0836},
	medline-jid = {0410462},
	medline-lr = {20041117},
	medline-mhda = {1994/09/15 00:01},
	medline-own = {NLM},
	medline-pl = {ENGLAND},
	medline-pmid = {8078581},
	medline-pst = {ppublish},
	medline-pt = {Journal Article},
	medline-pubm = {Print},
	medline-rn = {0 (DNA Transposable Elements) ; 0 (DNA, Satellite) ; 9007-49-2 (DNA)},
	medline-sb = {IM ; S},
	medline-so = {Nature 1994 Sep 15;371(6494):215-20.},
	medline-stat = {MEDLINE},
	number = {6494},
	pages = {215-20},
	title = {The evolutionary dynamics of repetitive {DNA} in eukaryotes.},
	url = {http://eutils.ncbi.nlm.nih.gov/entrez/eutils/elink.fcgi?cmd=prlinks\&dbfrom=pubmed\&retmode=ref\&id=8078581},
	volume = {371},
	year = 1994,
	bdsk-url-1 = {http://eutils.ncbi.nlm.nih.gov/entrez/eutils/elink.fcgi?cmd=prlinks%5C&dbfrom=pubmed%5C&retmode=ref%5C&id=8078581}}

@article{Charlesworth+Eyre-Walker2006,
	abstract = {Here we estimate the rate of adaptive substitution in
                   a set of 410 genes that are present in 6 Escherichia
                   coli and 6 Salmonella enterica genomes. We estimate
                   that more than 50% of amino acid substitutions in this
                   set of genes have been fixed by positive selection
                   between the E. coli and S. enterica lineages. We also
                   show that the proportion of adaptive substitutions is
                   uncorrelated with the rate of amino acid substitution
                   or gene function but that it may be correlated with
                   levels of synonymous codon usage bias.},
	author = {Charlesworth, J. and Eyre-Walker, A.},
	authoraddress = {Centre for Study of Evolution, School of Life Sciences, University of Sussex, Brighton, United Kingdom.},
	journal = {Mol Biol Evol},
	keywords = {Adaptation, Biological/*genetics ; Amino Acid Substitution/genetics ; Analysis of Variance ; Enterobacteriaceae/classification/*genetics ; Escherichia coli/genetics ; *Evolution, Molecular ; Gene Frequency ; Genes, Bacterial/genetics ; Phylogeny ; Research Support, Non-U.S. Gov't ; Salmonella typhimurium/genetics ; Variation (Genetics)},
	language = {eng},
	medline-aid = {msk025 [pii] ; 10.1093/molbev/msk025 [doi]},
	medline-da = {20060614},
	medline-dcom = {20060912},
	medline-dep = {20060418},
	medline-edat = {2006/04/20 09:00},
	medline-fau = {Charlesworth, Jane ; Eyre-Walker, Adam},
	medline-is = {0737-4038 (Print)},
	medline-jid = {8501455},
	medline-jt = {Molecular biology and evolution.},
	medline-mhda = {2006/09/13 09:00},
	medline-own = {NLM},
	medline-phst = {2006/04/18 [aheadofprint]},
	medline-pl = {United States},
	medline-pmid = {16621913},
	medline-pst = {ppublish},
	medline-pt = {Journal Article},
	medline-pubm = {Print-Electronic},
	medline-sb = {IM},
	medline-so = {Mol Biol Evol. 2006 Jul;23(7):1348-56. Epub 2006 Apr 18.},
	medline-stat = {MEDLINE},
	number = {7},
	pages = {1348-56},
	title = {The rate of adaptive evolution in enteric bacteria.},
	url = {http://eutils.ncbi.nlm.nih.gov/entrez/eutils/elink.fcgi?cmd=prlinks\&dbfrom=pubmed\&retmode=ref\&id=16621913},
	volume = {23},
	year = 2006,
	bdsk-url-1 = {http://eutils.ncbi.nlm.nih.gov/entrez/eutils/elink.fcgi?cmd=prlinks%5C&dbfrom=pubmed%5C&retmode=ref%5C&id=16621913}}

@article{Chen+2004,
	abstract = {Analysis of genome-wide codon bias shows that only two
                   parameters effectively differentiate the genome-wide
                   codon bias of 100 eubacterial and archaeal organisms.
                   The first parameter correlates with genome GC content,
                   and the second parameter correlates with
                   context-dependent nucleotide bias. Both of these
                   parameters may be calculated from intergenic sequences.
                   Therefore, genome-wide codon bias in eubacteria and
                   archaea may be predicted from intergenic sequences that
                   are not translated. When these two parameters are
                   calculated for genes from nonmammalian eukaryotic
                   organisms, genes from the same organism again have
                   similar values, and genome-wide codon bias may also be
                   predicted from intergenic sequences. In mammals, genes
                   from the same organism are similar only in the second
                   parameter, because GC content varies widely among
                   isochores. Our results suggest that, in general,
                   genome-wide codon bias is determined primarily by
                   mutational processes that act throughout the genome,
                   and only secondarily by selective forces acting on
                   translated sequences.},
	author = {Chen, S.L. and Lee, W. and Hottes, A.K. and Shapiro, L. and McAdams, H.H.},
	authoraddress = {Department of Developmental Biology, Stanford University School of Medicine, Beckman Center, B300, Stanford, CA 94304, USA. slchen@stanford.edu},
	journal = {Proc Natl Acad Sci U S A},
	keywords = {Animals ; Archaea/genetics ; Bacteria/genetics ; Base Composition ; Codon/*genetics ; Comparative Study ; DNA, Intergenic ; *Genome ; Genome, Archaeal ; Genome, Bacterial ; Genomics/statistics \& numerical data ; Mammals ; *Mutation ; Protein Biosynthesis ; RNA, Archaeal/genetics ; RNA, Bacterial/genetics ; Research Support, U.S. Gov't, Non-P.H.S. ; Research Support, U.S. Gov't, P.H.S.},
	language = {eng},
	medline-aid = {10.1073/pnas.0307827100 [doi] ; 0307827100 [pii]},
	medline-da = {20040310},
	medline-dcom = {20040505},
	medline-dep = {20040227},
	medline-edat = {2004/03/03 05:00},
	medline-fau = {Chen, Swaine L ; Lee, William ; Hottes, Alison K ; Shapiro, Lucy ; McAdams, Harley H},
	medline-gr = {2T32GM07365/GM/NIGMS ; GM51426/GM/NIGMS ; HG00044/HG/NHGRI},
	medline-is = {0027-8424},
	medline-jid = {7505876},
	medline-lr = {20041117},
	medline-mhda = {2004/05/07 05:00},
	medline-own = {NLM},
	medline-phst = {2004/02/27 [aheadofprint]},
	medline-pl = {United States},
	medline-pmid = {14990797},
	medline-pst = {ppublish},
	medline-pt = {Journal Article},
	medline-pubm = {Print-Electronic},
	medline-rn = {0 (Codon) ; 0 (DNA, Intergenic) ; 0 (RNA, Archaeal) ; 0 (RNA, Bacterial)},
	medline-sb = {IM},
	medline-so = {Proc Natl Acad Sci U S A 2004 Mar 9;101(10):3480-5. Epub 2004 Feb 27.},
	medline-stat = {MEDLINE},
	number = {10},
	pages = {3480-5},
	title = {Codon usage between genomes is constrained by genome-wide mutational processes.},
	url = {http://eutils.ncbi.nlm.nih.gov/entrez/eutils/elink.fcgi?cmd=prlinks\&dbfrom=pubmed\&retmode=ref\&id=14990797},
	volume = {101},
	year = 2004,
	bdsk-url-1 = {http://eutils.ncbi.nlm.nih.gov/entrez/eutils/elink.fcgi?cmd=prlinks%5C&dbfrom=pubmed%5C&retmode=ref%5C&id=14990797}}

@article{Ciccarelli+2006,
	abstract = {We have developed an automatable procedure for
                   reconstructing the tree of life with branch lengths
                   comparable across all three domains. The tree has its
                   basis in a concatenation of 31 orthologs occurring in
                   191 species with sequenced genomes. It revealed
                   interdomain discrepancies in taxonomic classification.
                   Systematic detection and subsequent exclusion of
                   products of horizontal gene transfer increased
                   phylogenetic resolution, allowing us to confirm
                   accepted relationships and resolve disputed and
                   preliminary classifications. For example, we place the
                   phylum Acidobacteria as a sister group of
                   delta-Proteobacteria, support a Gram-positive origin of
                   Bacteria, and suggest a thermophilic last universal
                   common ancestor.},
	author = {Ciccarelli, F. D. and Doerks, T. and von Mering, C. and Creevey, C. J. and Snel, B. and Bork, P.},
	authoraddress = {European Molecular Biology Laboratory, Meyerhofstrasse 1, 69012 Heidelberg, Germany.},
	journal = {Science},
	keywords = {Amino Acyl-tRNA Synthetases/genetics ; Animals ; Archaea/*classification/genetics ; Bacteria/*classification/genetics ; Computational Biology ; Eukaryotic Cells ; Evolution ; Gene Transfer, Horizontal ; *Genome ; Invertebrates/*classification/genetics ; *Phylogeny ; Plants/*classification/genetics ; Protein Biosynthesis ; Ribosomal Proteins/genetics ; Vertebrates/*classification/genetics},
	language = {eng},
	medline-aid = {311/5765/1283 [pii] ; 10.1126/science.1123061 [doi]},
	medline-crdt = {2006/03/04 09:00},
	medline-da = {20060303},
	medline-dcom = {20060313},
	medline-edat = {2006/03/04 09:00},
	medline-ein = {Science. 2006 May 5;312(5774):697},
	medline-fau = {Ciccarelli, Francesca D ; Doerks, Tobias ; von Mering, Christian ; Creevey, Christopher J ; Snel, Berend ; Bork, Peer},
	medline-is = {1095-9203 (Electronic) ; 0036-8075 (Linking)},
	medline-jid = {0404511},
	medline-jt = {Science (New York, N.Y.)},
	medline-lr = {20070319},
	medline-mhda = {2006/03/15 09:00},
	medline-own = {NLM},
	medline-pl = {United States},
	medline-pmid = {16513982},
	medline-pst = {ppublish},
	medline-pt = {Journal Article ; Research Support, Non-U.S. Gov't ; Research Support, U.S. Gov't, Non-P.H.S.},
	medline-rn = {0 (Ribosomal Proteins) ; EC 6.1.1.- (Amino Acyl-tRNA Synthetases)},
	medline-sb = {IM},
	medline-so = {Science. 2006 Mar 3;311(5765):1283-7.},
	medline-stat = {MEDLINE},
	number = {5765},
	pages = {1283-7},
	title = {Toward automatic reconstruction of a highly resolved tree of life.},
	url = {http://eutils.ncbi.nlm.nih.gov/entrez/eutils/elink.fcgi?cmd=prlinks\&dbfrom=pubmed\&retmode=ref\&id=16513982},
	volume = {311},
	year = 2006,
	bdsk-url-1 = {http://eutils.ncbi.nlm.nih.gov/entrez/eutils/elink.fcgi?cmd=prlinks%5C&dbfrom=pubmed%5C&retmode=ref%5C&id=16513982}}

@article{Clarke1970,
	author = {Clarke, B.},
	journal = {Science},
	keywords = {Amino Acid Sequence ; Animals ; Drosophila ; Escherichia coli ; *Evolution ; Gene Frequency ; Genetic Code ; Guinea Pigs ; Immunoglobulins ; Mutation ; Peptides ; Probability ; *Proteins ; RNA, Transfer ; Scurvy},
	language = {eng},
	medline-da = {19700608},
	medline-dcom = {19700608},
	medline-edat = {1970/05/22},
	medline-fau = {Clarke, B},
	medline-is = {0036-8075 (Print)},
	medline-jid = {0404511},
	medline-jt = {Science (New York, N.Y.)},
	medline-lr = {20070319},
	medline-mhda = {1970/05/22 00:01},
	medline-oid = {NASA: 70167658},
	medline-own = {NLM},
	medline-pl = {UNITED STATES},
	medline-pmid = {4909620},
	medline-pst = {ppublish},
	medline-pt = {Journal Article},
	medline-pubm = {Print},
	medline-rn = {0 (Immunoglobulins) ; 0 (Peptides) ; 0 (Proteins) ; 9014-25-9 (RNA, Transfer)},
	medline-sb = {IM ; S},
	medline-so = {Science. 1970 May 22;168(934):1009-11.},
	medline-stat = {MEDLINE},
	number = {934},
	pages = {1009-11},
	title = {Darwinian evolution of proteins.},
	url = {http://eutils.ncbi.nlm.nih.gov/entrez/eutils/elink.fcgi?cmd=prlinks&dbfrom=pubmed&retmode=ref&id=4909620},
	volume = {168},
	year = 1970,
	bdsk-url-1 = {http://eutils.ncbi.nlm.nih.gov/entrez/eutils/elink.fcgi?cmd=prlinks&dbfrom=pubmed&retmode=ref&id=4909620}}

@article{Coghlan+Wolfe2000,
	abstract = {In 1982, Ikemura reported a strikingly unequal usage
                   of different synonymous codons, in five Saccharomyces
                   cerevisiae nuclear genes having high protein levels. To
                   study this trend in detail, we examined data from three
                   independent studies that used oligonucleotide arrays or
                   SAGE to estimate mRNA concentrations for nearly all
                   genes in the genome. Correlation coefficients were
                   calculated for the relationship of mRNA concentration
                   to four commonly used measures of synonymous codon
                   usage bias: the codon adaptation index (CAI), the codon
                   bias index (CBI), the frequency of optimal codons
                   (F(op)), and the effective number of codons (N(c)).
                   mRNA concentration was best approximated as an
                   exponential function of each of these four measures. Of
                   the four, the CAI was the most strongly correlated with
                   mRNA concentration (r(s)=0.62+/-0.01, n=2525,
                   p<10(-17)). When we controlled for CAI, mRNA
                   concentration and protein length were negatively
                   correlated (partial r(s)=-0.23+/-0.01, n=4765,
                   p<10(-17)). This may result from selection to reduce
                   the size of abundant proteins to minimize
                   transcriptional and translational costs. When we
                   controlled for mRNA concentration, protein length and
                   CAI were positively correlated (partial
                   r(s)=0.16+/-0.01, n=4765, p<10(-17)). This may reflect
                   more effective selection in longer genes against
                   missense errors during translation. The correlation
                   coefficients between the mRNA levels of individual
                   genes, as measured by different investigators and
                   methods, were low, in the range r(s)=0.39-0.68.},
	author = {Coghlan, A. and Wolfe, K. H.},
	authoraddress = {Department of Genetics, Smurfit Institute, University of Dublin, Trinity College, Dublin 2, Ireland.},
	journal = {Yeast},
	keywords = {Codon ; Fungal Proteins/*metabolism ; Gene Expression Profiling ; *Genome, Fungal ; Oligonucleotide Array Sequence Analysis ; Open Reading Frames ; RNA, Messenger/*metabolism ; Saccharomyces cerevisiae/*genetics/metabolism},
	language = {eng},
	medline-aid = {10.1002/1097-0061(20000915)16:12<1131::AID-YEA609>3.0.CO;2-F [pii] ; 10.1002/1097-0061(20000915)16:12<1131::AID-YEA609>3.0.CO;2-F [doi]},
	medline-ci = {Copyright 2000 John Wiley & Sons, Ltd.},
	medline-da = {20010105},
	medline-dcom = {20010105},
	medline-edat = {2000/08/23 11:00},
	medline-fau = {Coghlan, A ; Wolfe, K H},
	medline-is = {0749-503X (Print)},
	medline-jid = {8607637},
	medline-jt = {Yeast (Chichester, England)},
	medline-mhda = {2001/02/28 10:01},
	medline-own = {NLM},
	medline-pl = {ENGLAND},
	medline-pmid = {10953085},
	medline-pst = {ppublish},
	medline-pt = {Journal Article},
	medline-pubm = {Print},
	medline-rn = {0 (Codon) ; 0 (Fungal Proteins) ; 0 (RNA, Messenger)},
	medline-sb = {IM},
	medline-so = {Yeast. 2000 Sep 15;16(12):1131-45.},
	medline-stat = {MEDLINE},
	number = {12},
	pages = {1131-45},
	title = {Relationship of codon bias to m{RNA} concentration and protein length in {S}accharomyces cerevisiae.},
	url = {http://eutils.ncbi.nlm.nih.gov/entrez/eutils/elink.fcgi?cmd=prlinks\&dbfrom=pubmed\&retmode=ref\&id=10953085},
	volume = {16},
	year = 2000,
	bdsk-url-1 = {http://eutils.ncbi.nlm.nih.gov/entrez/eutils/elink.fcgi?cmd=prlinks%5C&dbfrom=pubmed%5C&retmode=ref%5C&id=10953085}}

@article{Comer1982,
	abstract = {The subject of this study was the threonine
                   isoacceptor family of tRNAs in Escherichia coli and the
                   genes coding for them. The goal was to identify and map
                   all the genes and to determine the relative
                   contribution of each gene to the tRNA pool. The mapping
                   experiments exploited gene-dosage effects in partially
                   diploid strains; if a strain harboring a particular F'
                   episome overproduced a particular tRNA species, it
                   could be concluded that the gene for that tRNA was
                   located on the chromosomal segment carried by the F'.
                   Isoacceptor tRNAs were distinguished by column
                   fractionation. It was found that there are three major
                   threonine tRNA species that occur in roughly equal
                   amounts. These are tRNAThr1, which is encoded by a gene
                   in the distal region of the rrnD ribosomal RNA operon,
                   and tRNAThr3 and tRNAThr4, which comes from genes in
                   the cluster thrU tyrU glyT thrT at 89 min on the map.
                   The relative abundances of the tRNA species roughly
                   match the reported frequencies of the codons that they
                   recognize in mRNA. Although the tRNAThr4 has a
                   mismatched base pair that raised questions about its
                   biological activity, it was found to be functional at
                   least with respect to recognition by the threonyl-tRNA
                   synthetase. An apparent fourth gene affecting threonine
                   tRNA has been identified and mapped at 6-8 min; it is
                   here designated thrW. It may be a structural gene for a
                   minor tRNA species, present in one-third the amount of
                   each of the major species, and chromatographically
                   indistinguishable from tRNAThr4.},
	author = {Comer, M.M.},
	journal = {Mol Gen Genet},
	keywords = {Chemical Fractionation ; Chromatography, DEAE-Cellulose ; Codon/genetics ; Escherichia coli/*genetics ; Gene Expression Regulation ; *Genes, Bacterial ; RNA, Transfer, Amino Acyl/*genetics ; Research Support, U.S. Gov't, P.H.S.},
	language = {eng},
	medline-da = {19830421},
	medline-dcom = {19830421},
	medline-edat = {1982/01/01},
	medline-fau = {Comer, M M},
	medline-gr = {GM24774/GM/NIGMS},
	medline-is = {0026-8925 (Print)},
	medline-jid = {0125036},
	medline-jt = {Molecular & general genetics : MGG.},
	medline-lr = {20041117},
	medline-mhda = {1982/01/01 00:01},
	medline-own = {NLM},
	medline-pl = {GERMANY, WEST},
	medline-pmid = {6761541},
	medline-pst = {ppublish},
	medline-pt = {Journal Article},
	medline-pubm = {Print},
	medline-rn = {0 (Codon) ; 0 (RNA, Transfer, Amino Acyl) ; 0 (tRNA, threonine-)},
	medline-sb = {IM},
	medline-so = {Mol Gen Genet. 1982;187(1):132-7.},
	medline-stat = {MEDLINE},
	number = {1},
	pages = {132-7},
	title = {Threonine t{RNA}s and their genes in {E}scherichia coli.},
	url = {http://eutils.ncbi.nlm.nih.gov/entrez/eutils/elink.fcgi?cmd=prlinks\&dbfrom=pubmed\&retmode=ref\&id=6761541},
	volume = {187},
	year = 1982,
	bdsk-url-1 = {http://eutils.ncbi.nlm.nih.gov/entrez/eutils/elink.fcgi?cmd=prlinks%5C&dbfrom=pubmed%5C&retmode=ref%5C&id=6761541}}

@article{Comeron1995,
	abstract = {A method for estimating the numbers of synonymous (Ks)
                   and nonsynonymous (Ka) substitutions per site is
                   proposed. The method is based on the Li's (J. Mol.
                   Evol. 36:96-99, 1993) and Pamilo and Bianchi's (Mol.
                   Biol. Evol. 10:271-281, 1993) method, but a putative
                   source of bias is solved. It is proposed that the
                   number of synonymous substitutions that are actually
                   transitions or transversions should be computed by
                   separating the twofold degenerate sites into two types
                   of sites, 2S-fold and 2V-fold, where only transitional
                   and transversional substitutions are synonymous,
                   respectively. Kimura's (J. Mol. Evol. 16:111-120, 1980)
                   two-parameter correcting method for multiple
                   substitutions at a site is then applied using the
                   overall observed synonymous transversion frequency to
                   estimate both the numbers of synonymous transversional
                   (Bs) and transitional (As) substitutions per site. This
                   approach, therefore, also minimizes stochastic errors.
                   Computer simulations indicate that the method presented
                   gives more accurate Ks and Ka estimates than the
                   aforementioned methods. Furthermore, the obtention of
                   confidence intervals for divergence estimates by
                   computer simulation is proposed.},
	author = {Comeron, J. M.},
	authoraddress = {Departament de Genetica, Facultat de Biologia, Universitat de Barcelona, Spain.},
	journal = {J Mol Evol},
	keywords = {Animals ; Computer Simulation ; Humans ; Molecular Sequence Data ; Sequence Analysis, DNA/*methods},
	language = {eng},
	medline-crdt = {1995/12/01 00:00},
	medline-da = {19960328},
	medline-dcom = {19960328},
	medline-edat = {1995/12/01},
	medline-fau = {Comeron, J M},
	medline-is = {0022-2844 (Print) ; 0022-2844 (Linking)},
	medline-jid = {0360051},
	medline-jt = {Journal of molecular evolution},
	medline-lr = {20061115},
	medline-mhda = {1995/12/01 00:01},
	medline-own = {NLM},
	medline-pl = {UNITED STATES},
	medline-pmid = {8587111},
	medline-pst = {ppublish},
	medline-pt = {Journal Article ; Research Support, Non-U.S. Gov't},
	medline-sb = {IM},
	medline-si = {GENBANK/J02527 ; GENBANK/J04167 ; GENBANK/K02315 ; GENBANK/M12896 ; GENBANK/M14495 ; GENBANK/M14496 ; GENBANK/M14802 ; GENBANK/M17718 ; GENBANK/M21333 ; GENBANK/M29298 ; GENBANK/M29299 ; GENBANK/M30140 ; GENBANK/M55545 ; GENBANK/M55907 ; GENBANK/S59382 ; GENBANK/X00602 ; GENBANK/X00848 ; GENBANK/X02497 ; GENBANK/X03810 ; GENBANK/X03812 ; GENBANK/X06285 ; GENBANK/X07870 ; GENBANK/X16715 ; GENBANK/X53423 ; GENBANK/X54084 ; GENBANK/X55735 ; GENBANK/X60995 ; GENBANK/X62246 ; GENBANK/X65877 ; GENBANK/X65878 ; etc.},
	medline-so = {J Mol Evol. 1995 Dec;41(6):1152-9.},
	medline-stat = {MEDLINE},
	number = {6},
	pages = {1152-9},
	title = {A method for estimating the numbers of synonymous and nonsynonymous substitutions per site.},
	url = {http://eutils.ncbi.nlm.nih.gov/entrez/eutils/elink.fcgi?cmd=prlinks\&dbfrom=pubmed\&retmode=ref\&id=8587111},
	volume = {41},
	year = 1995,
	bdsk-url-1 = {http://eutils.ncbi.nlm.nih.gov/entrez/eutils/elink.fcgi?cmd=prlinks%5C&dbfrom=pubmed%5C&retmode=ref%5C&id=8587111}}

@article{Comeron2004,
	abstract = {We report the results of a comprehensive study of the
                   influence of gene expression on synonymous codons,
                   amino acid composition, and intron presence and size in
                   human protein-coding genes. First, in addition to a
                   strong effect of isochores, we have detected the
                   influence of transcription-associated mutational biases
                   (TAMB) on gene composition. Genes expressed in
                   different tissues show diverse degrees of TAMB, with
                   genes expressed in testis showing the greatest
                   influence. Second, the study of tissues with no
                   evidence of TAMB reveals a consistent set of optimal
                   synonymous codons favored in highly expressed genes.
                   This result exposes the consequences of natural
                   selection on synonymous composition to increase
                   efficiency of translation in the human lineage. Third,
                   overall amino acid composition of proteins closely
                   resembles tRNA abundance but there is no difference in
                   amino acid composition in differentially expressed
                   genes. Fourth, there is a negative relationship between
                   expression and CDS length. Significantly, this is
                   observed only among genes with introns, suggesting that
                   the cause for this relationship in humans cannot be
                   associated only with costs of amino acid biosynthesis.
                   Fifth, we show that broadly and highly expressed genes
                   have more, although shorter, introns. The selective
                   advantage for having more introns in highly expressed
                   genes is likely counterbalanced by containment of
                   transcriptional costs and a minimum exon size for
                   proper splicing.},
	author = {Comeron, J. M.},
	authoraddress = {Department of Biological Sciences, University of Iowa, Iowa City, Iowa 52242, USA. josep-comeron@uiowa.edu},
	journal = {Genetics},
	keywords = {Amino Acids/*genetics ; Base Composition ; Codon/genetics ; Conserved Sequence/genetics ; *Gene Expression ; *Genetics, Population ; Humans ; Introns/genetics ; Mutation/*genetics ; Oligonucleotide Array Sequence Analysis ; *Selection (Genetics) ; Transcription, Genetic/genetics},
	language = {eng},
	medline-aid = {10.1534/genetics.104.026351 [doi] ; 167/3/1293 [pii]},
	medline-da = {20040728},
	medline-dcom = {20050224},
	medline-edat = {2004/07/29 05:00},
	medline-fau = {Comeron, Josep M},
	medline-is = {0016-6731 (Print)},
	medline-jid = {0374636},
	medline-jt = {Genetics},
	medline-lr = {20061115},
	medline-mhda = {2005/02/25 09:00},
	medline-own = {NLM},
	medline-pl = {United States},
	medline-pmc = {PMC1470943},
	medline-pmid = {15280243},
	medline-pst = {ppublish},
	medline-pt = {Comparative Study ; Journal Article ; Research Support, Non-U.S. Gov't},
	medline-pubm = {Print},
	medline-rn = {0 (Amino Acids) ; 0 (Codon)},
	medline-sb = {IM},
	medline-so = {Genetics. 2004 Jul;167(3):1293-304.},
	medline-stat = {MEDLINE},
	number = {3},
	pages = {1293-304},
	title = {Selective and mutational patterns associated with gene expression in humans: influences on synonymous composition and intron presence.},
	url = {http://eutils.ncbi.nlm.nih.gov/entrez/eutils/elink.fcgi?cmd=prlinks&dbfrom=pubmed&retmode=ref&id=15280243},
	volume = {167},
	year = 2004,
	bdsk-url-1 = {http://eutils.ncbi.nlm.nih.gov/entrez/eutils/elink.fcgi?cmd=prlinks&dbfrom=pubmed&retmode=ref&id=15280243}}

@article{Comeron+Aguade1998,
	abstract = {Synonymous codons are not generally used at equal
                   frequencies, and this trend is observed for most genes
                   and organisms. Several methods have been proposed and
                   used to estimate the degree of the nonrandom use of the
                   different synonymous codons. The estimates obtained by
                   these methods, however, show different levels of both
                   precision and dispersion when coding regions of a
                   finite number of codons are under analysis. Here, we
                   present a study, based on computer simulation, of how
                   the different methods proposed to evaluate the
                   nonrandom use of synonymous codons are affected by the
                   length of the coding region analyzed. The results show
                   that some of these methods are heavily influenced by
                   the number of codons and that the comparison of codon
                   usage bias between coding regions of different lengths
                   shows a methodological bias under different conditions
                   of nonrandom use of synonymous codons. The study of the
                   dispersion of the estimates obtained by the different
                   methods gives, on the other hand, an indication of the
                   methods to be applied to compare values of codon usage
                   bias among coding regions of equivalent length.},
	author = {Comeron, J.M. and Aguade, M.},
	authoraddress = {Departament de Genetica, Facultat de Biologia, Universitat de Barcelona, Av. Diagonal 645, 08071 Barcelona, Spain. jcomeron@midway},
	journal = {J Mol Evol},
	keywords = {Animals ; Base Composition ; Base Sequence ; Codon/*genetics ; Computer Simulation ; Drosophila melanogaster/*genetics ; Escherichia coli/*genetics ; Genes, Bacterial ; Genes, Fungal ; Genes, Insect/genetics ; Research Support, Non-U.S. Gov't ; Saccharomyces cerevisiae/*genetics},
	language = {eng},
	medline-da = {19981211},
	medline-dcom = {19981211},
	medline-edat = {1998/09/11},
	medline-fau = {Comeron, J M ; Aguade, M},
	medline-is = {0022-2844},
	medline-jid = {0360051},
	medline-lr = {20041117},
	medline-mhda = {1998/09/11 00:01},
	medline-own = {NLM},
	medline-pl = {UNITED STATES},
	medline-pmid = {9732453},
	medline-pst = {ppublish},
	medline-pt = {Journal Article},
	medline-pubm = {Print},
	medline-rn = {0 (Codon)},
	medline-sb = {IM},
	medline-so = {J Mol Evol 1998 Sep;47(3):268-74.},
	medline-stat = {MEDLINE},
	number = {3},
	pages = {268-74},
	title = {An evaluation of measures of synonymous codon usage bias.},
	url = {http://eutils.ncbi.nlm.nih.gov/entrez/eutils/elink.fcgi?cmd=prlinks\&dbfrom=pubmed\&retmode=ref\&id=9732453},
	volume = {47},
	year = 1998,
	bdsk-url-1 = {http://eutils.ncbi.nlm.nih.gov/entrez/eutils/elink.fcgi?cmd=prlinks%5C&dbfrom=pubmed%5C&retmode=ref%5C&id=9732453}}

@article{Cooper+Fortey1998,
	author = {Cooper, A. and Fortey, R.},
	journal = {Trends in Ecology \& Evolution},
	number = {4},
	pages = {151--156},
	publisher = {Elsevier},
	title = {Evolutionary explosions and the phylogenetic fuse},
	volume = {13},
	year = 1998}

@article{Cox+OSullivan1990,
	author = {Cox, Dennis D and O'Sullivan, Finbarr},
	journal = {The Annals of Statistics},
	number = {4},
	pages = {1676--1695},
	publisher = {JSTOR},
	title = {Asymptotic analysis of penalized likelihood and related estimators},
	volume = {18},
	year = 1990}

@article{Crick1966,
	author = {Crick, F. H.},
	journal = {J Mol Biol},
	keywords = {*Adenine ; *Cytosine ; *Genetic Code ; *Guanine ; Molecular Biology ; *Nucleosides ; *Uracil},
	language = {eng},
	medline-da = {19670826},
	medline-dcom = {19670826},
	medline-edat = {1966/08/01},
	medline-fau = {Crick, F H},
	medline-is = {0022-2836 (Print)},
	medline-jid = {2985088R},
	medline-jt = {Journal of molecular biology},
	medline-lr = {20021101},
	medline-mhda = {1966/08/01 00:01},
	medline-own = {NLM},
	medline-pl = {ENGLAND},
	medline-pmid = {5969078},
	medline-pst = {ppublish},
	medline-pt = {Journal Article},
	medline-pubm = {Print},
	medline-rn = {0 (Nucleosides) ; 66-22-8 (Uracil) ; 71-30-7 (Cytosine) ; 73-24-5 (Adenine) ; 73-40-5 (Guanine)},
	medline-sb = {IM},
	medline-so = {J Mol Biol. 1966 Aug;19(2):548-55.},
	medline-stat = {MEDLINE},
	number = {2},
	pages = {548-55},
	title = {Codon--anticodon pairing: the wobble hypothesis.},
	url = {http://eutils.ncbi.nlm.nih.gov/entrez/eutils/elink.fcgi?cmd=prlinks\&dbfrom=pubmed\&retmode=ref\&id=5969078},
	volume = {19},
	year = 1966,
	bdsk-url-1 = {http://eutils.ncbi.nlm.nih.gov/entrez/eutils/elink.fcgi?cmd=prlinks%5C&dbfrom=pubmed%5C&retmode=ref%5C&id=5969078}}

@book{Crow+Kimura1970,
	author = {Crow, James F. and Kimura, Motoo},
	city = {New York},
	publisher = {Harper and Row},
	title = {An {I}ntroduction to {P}opulation {G}enetics {T}heory},
	year = 1970}

@article{Cullen2006,
	author = {Cullen, B. R.},
	authoraddress = {Department of Molecular Genetics and Microbiology, Box 3025, Duke University Medical Center, Durham, NC 27710, USA. culle002@mc.duke.edu},
	journal = {J Virol},
	keywords = {Animals ; Gene Products, vif/immunology ; HIV Infections/immunology/virology ; HIV-1/immunology ; HIV-2/immunology ; Hepatitis B virus/immunology ; Humans ; Immunity, Natural ; Leukemia Virus, Murine/immunology ; Multigene Family ; Nucleoside Deaminases/genetics/*physiology ; RNA Editing ; Retroviridae/*immunology/physiology ; Simian immunodeficiency virus/immunology ; Spumavirus/immunology ; Virus Assembly ; vif Gene Products, Human Immunodeficiency Virus},
	language = {eng},
	medline-aid = {80/3/1067 [pii] ; 10.1128/JVI.80.3.1067-1076.2006 [doi]},
	medline-da = {20060117},
	medline-dcom = {20060227},
	medline-edat = {2006/01/18 09:00},
	medline-fau = {Cullen, Bryan R},
	medline-gr = {AI 057099/AI/United States NIAID ; AI 065301/AI/United States NIAID},
	medline-is = {0022-538X (Print)},
	medline-jid = {0113724},
	medline-jt = {Journal of virology},
	medline-lr = {20071115},
	medline-mhda = {2006/02/28 09:00},
	medline-own = {NLM},
	medline-pl = {United States},
	medline-pmid = {16414984},
	medline-pst = {ppublish},
	medline-pt = {Journal Article ; Research Support, N.I.H., Extramural ; Review},
	medline-pubm = {Print},
	medline-rf = {76},
	medline-rn = {0 (Gene Products, vif) ; 0 (vif Gene Products, Human Immunodeficiency Virus) ; EC 3.5.4.- (Nucleoside Deaminases)},
	medline-sb = {IM},
	medline-so = {J Virol. 2006 Feb;80(3):1067-76.},
	medline-stat = {MEDLINE},
	number = {3},
	pages = {1067-76},
	title = {Role and mechanism of action of the {APOBEC}3 family of antiretroviral resistance factors.},
	url = {http://eutils.ncbi.nlm.nih.gov/entrez/eutils/elink.fcgi?cmd=prlinks&dbfrom=pubmed&retmode=ref&id=16414984},
	volume = {80},
	year = 2006,
	bdsk-url-1 = {http://eutils.ncbi.nlm.nih.gov/entrez/eutils/elink.fcgi?cmd=prlinks&dbfrom=pubmed&retmode=ref&id=16414984}}

@article{Cunningham1998,
	abstract = {Using parsimony to reconstruct ancestral character
                   states on a phylogenetic tree has become a popular
                   method for testing ecological and evolutionary
                   hypotheses. Despite its popularity, the assumptions and
                   uncertainties of reconstructing the ancestral states of
                   a single character have received less attention than
                   the much less challenging endeavor of reconstructing
                   phylogenetic trees from many characters. Recent
                   research suggests that parsimony reconstructions are
                   often sensitive to violations of the almost universal
                   assumption of equal probabilities of gains and losses.
                   In addition, maximum likelihood has been developed as
                   an alternative to parsimony reconstruction, and has
                   also revealed a surprising amount of uncertainty in
                   ancestral reconstructions.},
	author = {Cunningham, C.W. and Omland, K.E. and Oakley, T.H.},
	journal = {Trends Ecol Evol},
	pages = {361-366},
	title = {Reconstructing ancestral character states: a critical reappraisal},
	url = {http://www.ingentaconnect.com/content/els/01695347/1998/00000013/00000009/art01382},
	volume = {13},
	year = 1998,
	bdsk-url-1 = {http://www.ingentaconnect.com/content/els/01695347/1998/00000013/00000009/art01382}}

@article{Cutter+Charlesworth2006,
	abstract = {Adaptive codon usage provides evidence of natural
                   selection in one of its most subtle forms: a fitness
                   benefit of one synonymous codon relative to another.
                   Codon usage bias is evident in the coding sequences of
                   a broad array of taxa, reflecting selection for
                   translational efficiency and/or accuracy as well as
                   mutational biases. Here, we quantify the magnitude of
                   selection acting on alternative codons in genes of the
                   nematode Caenorhabditis remanei, an outcrossing
                   relative of the model organism C. elegans, by fitting
                   the expected mutation-selection-drift equilibrium
                   frequency distribution of preferred and unpreferred
                   codon variants to the empirical distribution. This
                   method estimates the intensity of selection on
                   synonymous codons in genes with high codon bias as
                   N(e)s = 0.17, a value significantly greater than zero.
                   In addition, we demonstrate for the first time that
                   estimates of ongoing selection on codon usage among
                   genes, inferred from nucleotide polymorphism data,
                   correlate strongly with long-term patterns of codon
                   usage bias, as measured by the frequency of optimal
                   codons in a gene. From the pattern of polymorphisms in
                   introns, we also infer that these findings do not
                   result from the operation of biased gene conversion
                   toward G or C nucleotides. We therefore conclude that
                   coincident patterns of current and ancient selection
                   are responsible for shaping biased codon usage in the
                   C. remanei genome.},
	author = {Cutter, A. D. and Charlesworth, B.},
	authoraddress = {Institute of Evolutionary Biology, School of Biological Sciences, University of Edinburgh, Edinburgh EH9 3JT, United Kingdom. asher.cutter@utoronto.ca},
	journal = {Curr Biol},
	keywords = {Animals ; Base Composition ; Caenorhabditis/*genetics ; Codon/*genetics ; *Genetics, Population ; Likelihood Functions ; Models, Genetic ; *Polymorphism, Genetic ; *Selection (Genetics)},
	language = {eng},
	medline-aid = {S0960-9822(06)02134-8 [pii] ; 10.1016/j.cub.2006.08.067 [doi]},
	medline-da = {20061023},
	medline-dcom = {20061213},
	medline-edat = {2006/10/24 09:00},
	medline-fau = {Cutter, Asher D ; Charlesworth, Brian},
	medline-is = {0960-9822 (Print)},
	medline-jid = {9107782},
	medline-jt = {Current biology : CB},
	medline-mhda = {2006/12/14 09:00},
	medline-own = {NLM},
	medline-phst = {2006/06/20 [received] ; 2006/08/23 [revised] ; 2006/08/24 [accepted]},
	medline-pl = {England},
	medline-pmid = {17055986},
	medline-pst = {ppublish},
	medline-pt = {Comparative Study ; Journal Article ; Research Support, Non-U.S. Gov't},
	medline-pubm = {Print},
	medline-rn = {0 (Codon)},
	medline-sb = {IM},
	medline-so = {Curr Biol. 2006 Oct 24;16(20):2053-7.},
	medline-stat = {MEDLINE},
	number = {20},
	pages = {2053-7},
	title = {Selection intensity on preferred codons correlates with overall codon usage bias in {C}aenorhabditis remanei.},
	url = {http://eutils.ncbi.nlm.nih.gov/entrez/eutils/elink.fcgi?cmd=prlinks&dbfrom=pubmed&retmode=ref&id=17055986},
	volume = {16},
	year = 2006,
	bdsk-url-1 = {http://eutils.ncbi.nlm.nih.gov/entrez/eutils/elink.fcgi?cmd=prlinks&dbfrom=pubmed&retmode=ref&id=17055986}}

@article{Daubin+Moran2004,
	author = {Daubin, V. and Moran, N.A.},
	authoraddress = {Department of Biochemistry and Molecular Biophysics, University of Arizona. Tuscon, AZ 85721, USA. daubin@email.arizona.edu},
	journal = {Science},
	keywords = {Animals ; Eukaryotic Cells ; *Evolution, Molecular ; Genetic Drift ; *Genome ; Genome, Bacterial ; Mutation ; Phylogeny ; Prokaryotic Cells},
	language = {eng},
	medline-aid = {306/5698/978a [pii] ; 10.1126/science.1098469 [doi]},
	medline-con = {Science. 2003 Nov 21;302(5649):1401-4. PMID: 14631042},
	medline-da = {20041105},
	medline-dcom = {20041126},
	medline-edat = {2004/11/06 09:00},
	medline-fau = {Daubin, Vincent ; Moran, Nancy A},
	medline-is = {1095-9203},
	medline-jid = {0404511},
	medline-mhda = {2004/12/16 09:00},
	medline-own = {NLM},
	medline-pl = {United States},
	medline-pmid = {15528429},
	medline-pst = {ppublish},
	medline-pt = {Comment ; Journal Article},
	medline-pubm = {Print},
	medline-sb = {IM},
	medline-so = {Science 2004 Nov 5;306(5698):978; author reply 978.},
	medline-stat = {MEDLINE},
	number = {5698},
	pages = {978; author reply 978},
	title = {Comment on "{T}he origins of genome complexity".},
	url = {http://eutils.ncbi.nlm.nih.gov/entrez/eutils/elink.fcgi?cmd=prlinks\&dbfrom=pubmed\&retmode=ref\&id=15528429},
	volume = {306},
	year = 2004,
	bdsk-url-1 = {http://eutils.ncbi.nlm.nih.gov/entrez/eutils/elink.fcgi?cmd=prlinks%5C&dbfrom=pubmed%5C&retmode=ref%5C&id=15528429}}

@article{Dawood+2009,
	abstract = {BACKGROUND: On April 15 and April 17, 2009, novel
                   swine-origin influenza A (H1N1) virus (S-OIV) was
                   identified in specimens obtained from two
                   epidemiologically unlinked patients in the United
                   States. The same strain of the virus was identified in
                   Mexico, Canada, and elsewhere. We describe 642
                   confirmed cases of human S-OIV infection identified
                   from the rapidly evolving U.S. outbreak. METHODS:
                   Enhanced surveillance was implemented in the United
                   States for human infection with influenza A viruses
                   that could not be subtyped. Specimens were sent to the
                   Centers for Disease Control and Prevention for
                   real-time
                   reverse-transcriptase-polymerase-chain-reaction
                   confirmatory testing for S-OIV. RESULTS: From April 15
                   through May 5, a total of 642 confirmed cases of S-OIV
                   infection were identified in 41 states. The ages of
                   patients ranged from 3 months to 81 years; 60% of
                   patients were 18 years of age or younger. Of patients
                   with available data, 18% had recently traveled to
                   Mexico, and 16% were identified from school outbreaks
                   of S-OIV infection. The most common presenting symptoms
                   were fever (94% of patients), cough (92%), and sore
                   throat (66%); 25% of patients had diarrhea, and 25% had
                   vomiting. Of the 399 patients for whom hospitalization
                   status was known, 36 (9%) required hospitalization. Of
                   22 hospitalized patients with available data, 12 had
                   characteristics that conferred an increased risk of
                   severe seasonal influenza, 11 had pneumonia, 8 required
                   admission to an intensive care unit, 4 had respiratory
                   failure, and 2 died. The S-OIV was determined to have a
                   unique genome composition that had not been identified
                   previously. CONCLUSIONS: A novel swine-origin influenza
                   A virus was identified as the cause of outbreaks of
                   febrile respiratory infection ranging from self-limited
                   to severe illness. It is likely that the number of
                   confirmed cases underestimates the number of cases that
                   have occurred. Copyright 2009 Massachusetts Medical
                   Society.},
	author = {Dawood, F. S. and Jain, S. and Finelli, L. and Shaw, M. W. and Lindstrom, S. and Garten, R. J. and Gubareva, L. V. and Xu, X. and Bridges, C. B. and Uyeki, T. M.},
	authoraddress = {The members of the writing group (Fatimah S. Dawood, M.D., Epidemic Intelligence Service, Office of Workforce and Career Development; and Seema Jain, M.D., Lyn Finelli, Dr.P.H., Michael W. Shaw, Ph.D., Stephen Lindstrom, Ph.D., Rebecca J. Garten, Ph.D., Larisa V. Gubareva, M.D., Ph.D., Xiyan Xu, M.D., Carolyn B. Bridges, M.D., and Timothy M. Uyeki, M.D., M.P.H, M.P.P., Influenza Division, National Center for Immunization and Respiratory Diseases - all at the Centers for Disease Control and Prevention, Atlanta) assume responsibility for the overall content and integrity of the article. This article (10.1056/NEJMoa0903810) was published on May 7, 2009, and was last updated on June 3, 2009, at NEJM.org.},
	journal = {N Engl J Med},
	language = {ENG},
	medline-aid = {NEJMoa0903810 [pii] ; 10.1056/NEJMoa0903810 [doi]},
	medline-cn = {Novel Swine-Origin Influenza A (H1N1) Virus Investigation Team},
	medline-crdt = {2009/05/09 09:00},
	medline-da = {20090604},
	medline-dep = {20090603},
	medline-edat = {2009/05/09 09:00},
	medline-is = {1533-4406 (Electronic)},
	medline-jid = {0255562},
	medline-jt = {The New England journal of medicine},
	medline-mhda = {2009/05/09 09:00},
	medline-own = {NLM},
	medline-phst = {2009/05/07 [aheadofprint] ; 2009/05/22 [aheadofprint]},
	medline-pmid = {19423869},
	medline-pst = {aheadofprint},
	medline-pt = {JOURNAL ARTICLE},
	medline-so = {N Engl J Med. 2009 Jun 3.},
	medline-stat = {Publisher},
	pages = {2605--2615},
	title = {Emergence of a {N}ovel {S}wine-{O}rigin {I}nfluenza {A} ({H}1{N}1) {V}irus in {H}umans.},
	url = {http://eutils.ncbi.nlm.nih.gov/entrez/eutils/elink.fcgi?cmd=prlinks\&dbfrom=pubmed\&retmode=ref\&id=19423869},
	volume = {360},
	year = 2009,
	bdsk-url-1 = {http://eutils.ncbi.nlm.nih.gov/entrez/eutils/elink.fcgi?cmd=prlinks%5C&dbfrom=pubmed%5C&retmode=ref%5C&id=19423869}}

@article{Dittmar+2005,
	abstract = {Aminoacylated (charged) transfer RNA isoacceptors read
                   different messenger RNA codons for the same amino acid.
                   The concentration of an isoacceptor and its charged
                   fraction are principal determinants of the translation
                   rate of its codons. A recent theoretical model predicts
                   that amino-acid starvation results in 'selective
                   charging' where the charging levels of some tRNA
                   isoacceptors will be low and those of others will
                   remain high. Here, we developed a microarray for the
                   analysis of charged fractions of tRNAs and measured
                   charging for all Escherichia coli tRNAs before and
                   during leucine, threonine or arginine starvation.
                   Before starvation, most tRNAs were fully charged.
                   During starvation, the isoacceptors in the leucine,
                   threonine or arginine families showed selective
                   charging when cells were starved for their cognate
                   amino acid, directly confirming the theoretical
                   prediction. Codons read by isoacceptors that retain
                   high charging can be used for efficient translation of
                   genes that are essential during amino-acid starvation.
                   Selective charging can explain anomalous patterns of
                   codon usage in the genes for different families of
                   proteins.},
	author = {Dittmar, K. A. and Sorensen, M. A. and Elf, J. and Ehrenberg, M. and Pan, T.},
	authoraddress = {Department of Biochemistry and Molecular Biology, University of Chicago, 920 East 58th street, Chicago, Illinois 60637, USA.},
	journal = {EMBO Rep},
	keywords = {Amino Acids/*metabolism ; Anticodon ; Codon ; Escherichia coli K12/genetics/metabolism ; RNA, Transfer/*metabolism ; Research Support, Non-U.S. Gov't ; Research Support, U.S. Gov't, P.H.S.},
	language = {eng},
	medline-aid = {7400341 [pii] ; 10.1038/sj.embor.7400341 [doi]},
	medline-da = {20050203},
	medline-dcom = {20050627},
	medline-edat = {2005/01/29 09:00},
	medline-fau = {Dittmar, Kimberly A ; Sorensen, Michael A ; Elf, Johan ; Ehrenberg, Mans ; Pan, Tao},
	medline-is = {1469-221X (Print)},
	medline-jid = {100963049},
	medline-jt = {EMBO reports.},
	medline-mhda = {2005/06/28 09:00},
	medline-own = {NLM},
	medline-phst = {2004/10/06 [received] ; 2004/12/07 [revised] ; 2004/12/17 [accepted]},
	medline-pl = {England},
	medline-pmid = {15678157},
	medline-pst = {ppublish},
	medline-pt = {Journal Article},
	medline-pubm = {Print},
	medline-rn = {0 (Amino Acids) ; 0 (Anticodon) ; 0 (Codon) ; 9014-25-9 (RNA, Transfer)},
	medline-sb = {IM},
	medline-so = {EMBO Rep. 2005 Feb;6(2):151-7.},
	medline-stat = {MEDLINE},
	number = {2},
	pages = {151-7},
	title = {Selective charging of t{RNA} isoacceptors induced by amino-acid starvation.},
	url = {http://eutils.ncbi.nlm.nih.gov/entrez/eutils/elink.fcgi?cmd=prlinks\&dbfrom=pubmed\&retmode=ref\&id=15678157},
	volume = {6},
	year = 2005,
	bdsk-url-1 = {http://eutils.ncbi.nlm.nih.gov/entrez/eutils/elink.fcgi?cmd=prlinks%5C&dbfrom=pubmed%5C&retmode=ref%5C&id=15678157}}

@article{Dolittle+1996,
	abstract = {Amino acid sequence data from 57 different enzymes
                   were used to determine the divergence times of the
                   major biological groupings. Deuterostomes and
                   protostomes split about 670 million years ago and
                   plants, animals, and fungi last shared a common
                   ancestor about a billion years ago. With regard to
                   these protein sequences, plants are slightly more
                   similar to animals than are the fungi. In contrast,
                   phylogenetic analysis of the same sequences indicates
                   that fungi and animals shared a common ancestor more
                   recently than either did with plants, the greater
                   difference resulting from the fungal lineage changing
                   faster than the animal and plant lines over the last
                   965 million years. The major protist lineages have been
                   changing at a somewhat faster rate than other
                   eukaryotes and split off about 1230 million years ago.
                   If the rate of change has been approximately constant,
                   then prokaryotes and eukaryotes last shared a common
                   ancestor about 2 billion years ago, archaebacterial
                   sequences being measurably more similar to eukaryotic
                   ones than are eubacterial ones.},
	author = {Doolittle, R. F. and Feng, D. F. and Tsang, S. and Cho, G. and Little, E.},
	authoraddress = {Center for Molecular Genetics University of California, San Diego, La Jolla 92093-0634, USA.},
	journal = {Science},
	keywords = {Amino Acid Sequence ; Animals ; Archaea/classification/enzymology ; Bacteria/classification/enzymology ; Cyanobacteria/classification/enzymology ; Enzymes/*chemistry ; *Eukaryotic Cells/classification/enzymology ; *Evolution, Molecular ; Fossils ; Fungi/classification/enzymology ; Humans ; Phylogeny ; Plants/classification/enzymology ; *Prokaryotic Cells/classification/enzymology ; Sequence Alignment},
	language = {eng},
	medline-cin = {Science. 1996 Dec 6;274(5293):1750-1; author reply 1751-3. PMID: 8984637 ; Science. 1996 Dec 6;274(5293):1750; author reply 1751-3. PMID: 8984636},
	medline-da = {19960227},
	medline-dcom = {19960227},
	medline-edat = {1996/01/26},
	medline-fau = {Doolittle, R F ; Feng, D F ; Tsang, S ; Cho, G ; Little, E},
	medline-gr = {HL-26873/HL/NHLBI},
	medline-is = {0036-8075 (Print)},
	medline-jid = {0404511},
	medline-jt = {Science},
	medline-lr = {20061115},
	medline-mhda = {1996/01/26 00:01},
	medline-own = {NLM},
	medline-pl = {UNITED STATES},
	medline-pmid = {8560259},
	medline-pst = {ppublish},
	medline-pt = {Journal Article ; Research Support, U.S. Gov't, P.H.S.},
	medline-pubm = {Print},
	medline-rn = {0 (Enzymes)},
	medline-sb = {IM ; S},
	medline-so = {Science. 1996 Jan 26;271(5248):470-7.},
	medline-stat = {MEDLINE},
	number = {5248},
	pages = {470-7},
	title = {Determining divergence times of the major kingdoms of living organisms with a protein clock.},
	url = {http://eutils.ncbi.nlm.nih.gov/entrez/eutils/elink.fcgi?cmd=prlinks\&dbfrom=pubmed\&retmode=ref\&id=8560259},
	volume = {271},
	year = 1996,
	bdsk-url-1 = {http://eutils.ncbi.nlm.nih.gov/entrez/eutils/elink.fcgi?cmd=prlinks%5C&dbfrom=pubmed%5C&retmode=ref%5C&id=8560259}}

@article{dosReis+2011,
	author = {dos Reis, M and Tamuri, A and Hay, A J and Goldstein, R A},
	date-modified = {2016-12-02 14:03:11 +0000},
	journal = {Mol Biol Evol},
	pages = {1755--1767},
	title = {Charting the host adaptation of influenza viruses},
	volume = {28},
	year = 2011}

@article{dosReis+2014,
	abstract = {O'Leary et al. (O'Leary et al. 2013 Science 339,
                   662-667. (doi:10.1126/science.1229237)) performed a
                   fossil-only dating analysis of mammals, concluding that
                   the ancestor of placentals post-dated the
                   Cretaceous-Palaeogene boundary, contradicting previous
                   palaeontological and molecular studies that placed the
                   ancestor in the Cretaceous. They incorrectly used
                   fossil ages as species divergence times for crown
                   groups, while in fact the former should merely form
                   minimum-age bounds for the latter. Statistical analyses
                   of the fossil record have shown that crown groups are
                   significantly older than the oldest ingroup fossil, so
                   that fossils do not directly reflect the true ages of
                   clades. Here, we analyse a 20 million nucleotide
                   genome-scale alignment in conjunction with a
                   probabilistic interpretation of the fossil ages from
                   O'Leary et al. Our combined analysis of fossils and
                   molecules demonstrates that Placentalia originated in
                   the Cretaceous.},
	author = {dos Reis, M. and Donoghue, P. C. and Yang, Z.},
	authoraddress = {Department of Genetics, Evolution and Environment, University College London, , Gower St., London WC1E 6BT, UK.},
	journal = {Biol Lett},
	language = {eng},
	medline-aid = {rsbl.2013.1003 [pii] ; 10.1098/rsbl.2013.1003 [doi]},
	medline-crdt = {2014/01/17 06:00},
	medline-da = {20140116},
	medline-dep = {20140115},
	medline-edat = {2014/01/17 06:00},
	medline-fau = {Dos Reis, Mario ; Donoghue, Philip C J ; Yang, Ziheng},
	medline-is = {1744-957X (Electronic) ; 1744-9561 (Linking)},
	medline-jid = {101247722},
	medline-jt = {Biology letters},
	medline-lid = {10.1098/rsbl.2013.1003 [doi]},
	medline-mhda = {2014/01/17 06:00},
	medline-ot = {divergence time ; fossil ; placental mammal},
	medline-oto = {NOTNLM},
	medline-own = {NLM},
	medline-phst = {2014 [ppublish]},
	medline-pl = {England},
	medline-pmid = {24429684},
	medline-pst = {epublish},
	medline-pt = {Journal Article},
	medline-sb = {IM},
	medline-so = {Biol Lett. 2014 Jan 15;10(1):20131003. doi: 10.1098/rsbl.2013.1003. Print 2014.},
	medline-stat = {In-Data-Review},
	number = {1},
	pages = {20131003},
	title = {Neither phylogenomic nor palaeontological data support a {P}alaeogene origin of placental mammals.},
	url = {http://eutils.ncbi.nlm.nih.gov/entrez/eutils/elink.fcgi?cmd=prlinks&dbfrom=pubmed&retmode=ref&id=24429684},
	volume = {10},
	year = 2014,
	bdsk-url-1 = {http://eutils.ncbi.nlm.nih.gov/entrez/eutils/elink.fcgi?cmd=prlinks&dbfrom=pubmed&retmode=ref&id=24429684}}

@article{dosReis+2009,
	abstract = {Nonhomogeneous Markov models of nucleotide
                   substitution have received scant attention. Here we
                   explore the possibility of using nonhomogeneous models
                   to identify host shift nodes along phylogenetic trees
                   of pathogens evolving in different hosts. It has been
                   noticed that influenza viruses show marked differences
                   in nucleotide composition in human and avian hosts. We
                   take advantage of this fact to identify the host shift
                   event that led to the 1918 'Spanish' influenza. This
                   disease killed over 50 million people worldwide,
                   ranking it as the deadliest pandemic in recorded
                   history. Our model suggests that the eight RNA segments
                   which eventually became the 1918 viral genome were
                   introduced into a mammalian host around 1882-1913. The
                   viruses later diverged into the classical swine and
                   human H1N1 influenza lineages around 1913-1915. The
                   last common ancestor of human strains dates from
                   February 1917 to April 1918. Because pigs are more
                   readily infected with avian influenza viruses than
                   humans, it would seem that they were the original
                   recipient of the virus. This would suggest that the
                   virus was introduced into humans sometime between 1913
                   and 1918.},
	author = {dos Reis, M. and Hay, A. J. and Goldstein, R. A.},
	authoraddress = {The MRC National Institute for Medical Research, London, NW7 1AA, UK. m.reis@mail.cryst.bbk.ac.uk},
	journal = {J Mol Evol},
	language = {eng},
	medline-aid = {10.1007/s00239-009-9282-x [doi]},
	medline-crdt = {2009/09/30 06:00},
	medline-da = {20100121},
	medline-dep = {20090929},
	medline-edat = {2009/09/30 06:00},
	medline-fau = {dos Reis, Mario ; Hay, Alan J ; Goldstein, Richard A},
	medline-gr = {Medical Research Council/United Kingdom},
	medline-is = {1432-1432 (Electronic) ; 1432-1432 (Linking)},
	medline-jid = {0360051},
	medline-jt = {Journal of molecular evolution},
	medline-mhda = {2009/09/30 06:00},
	medline-own = {NLM},
	medline-phst = {2009/06/05 [received] ; 2009/09/15 [accepted] ; 2009/09/29 [aheadofprint]},
	medline-pl = {Germany},
	medline-pmc = {PMC2772961},
	medline-pmid = {19787384},
	medline-pst = {ppublish},
	medline-pt = {Journal Article ; Research Support, Non-U.S. Gov't},
	medline-sb = {IM},
	medline-so = {J Mol Evol. 2009 Oct;69(4):333-45. Epub 2009 Sep 29.},
	medline-stat = {In-Process},
	number = {4},
	pages = {333-45},
	title = {Using non-homogeneous models of nucleotide substitution to identify host shift events: application to the origin of the 1918 '{S}panish' influenza pandemic virus.},
	url = {http://eutils.ncbi.nlm.nih.gov/entrez/eutils/elink.fcgi?cmd=prlinks\&dbfrom=pubmed\&retmode=ref\&id=19787384},
	volume = {69},
	year = 2009,
	bdsk-url-1 = {http://eutils.ncbi.nlm.nih.gov/entrez/eutils/elink.fcgi?cmd=prlinks%5C&dbfrom=pubmed%5C&retmode=ref%5C&id=19787384}}

@article{dosReis+2012,
	abstract = {The fossil record suggests a rapid radiation of
                   placental mammals following the Cretaceous-Paleogene
                   (K-Pg) mass extinction 65 million years ago (Ma);
                   nevertheless, molecular time estimates, while highly
                   variable, are generally much older. Early molecular
                   studies suffer from inadequate dating methods, reliance
                   on the molecular clock, and simplistic and
                   over-confident interpretations of the fossil record.
                   More recent studies have used Bayesian dating methods
                   that circumvent those issues, but the use of limited
                   data has led to large estimation uncertainties,
                   precluding a decisive conclusion on the timing of
                   mammalian diversifications. Here we use a powerful
                   Bayesian method to analyse 36 nuclear genomes and 274
                   mitochondrial genomes (20.6 million base pairs),
                   combined with robust but flexible fossil calibrations.
                   Our posterior time estimates suggest that marsupials
                   diverged from eutherians 168-178 Ma, and crown
                   Marsupialia diverged 64-84 Ma. Placentalia diverged
                   88-90 Ma, and present-day placental orders (except
                   Primates and Xenarthra) originated in a approximately
                   20 Myr window (45-65 Ma) after the K-Pg extinction.
                   Therefore we reject a pre K-Pg model of placental
                   ordinal diversification. We suggest other infamous
                   instances of mismatch between molecular and
                   palaeontological divergence time estimates will be
                   resolved with this same approach.},
	author = {dos Reis, M. and Inoue, J. and Hasegawa, M. and Asher, R. J. and Donoghue, P. C. and Yang, Z.},
	authoraddress = {Department of Genetics, Evolution and Environment, University College London, Darwin Building, Gower Street, London, UK.},
	journal = {Proc Biol Sci},
	language = {eng},
	medline-aid = {rspb.2012.0683 [pii] ; 10.1098/rspb.2012.0683 [doi]},
	medline-crdt = {2012/05/26 06:00},
	medline-da = {20120730},
	medline-dep = {20120523},
	medline-edat = {2012/05/26 06:00},
	medline-fau = {dos Reis, Mario ; Inoue, Jun ; Hasegawa, Masami ; Asher, Robert J ; Donoghue, Philip C J ; Yang, Ziheng},
	medline-is = {1471-2954 (Electronic) ; 0962-8452 (Linking)},
	medline-jid = {101245157},
	medline-jt = {Proceedings. Biological sciences / The Royal Society},
	medline-mhda = {2012/05/26 06:00},
	medline-oid = {NLM: PMC3396900},
	medline-own = {NLM},
	medline-phst = {2012/05/23 [aheadofprint]},
	medline-pl = {England},
	medline-pmc = {PMC3396900},
	medline-pmcr = {2013/09/07 00:00},
	medline-pmid = {22628470},
	medline-pst = {ppublish},
	medline-pt = {Journal Article},
	medline-sb = {IM},
	medline-so = {Proc Biol Sci. 2012 Sep 7;279(1742):3491-500. Epub 2012 May 23.},
	medline-stat = {In-Process},
	number = {1742},
	pages = {3491-500},
	title = {Phylogenomic datasets provide both precision and accuracy in estimating the timescale of placental mammal phylogeny.},
	url = {http://eutils.ncbi.nlm.nih.gov/entrez/eutils/elink.fcgi?cmd=prlinks&dbfrom=pubmed&retmode=ref&id=22628470},
	volume = {279},
	year = 2012,
	bdsk-url-1 = {http://eutils.ncbi.nlm.nih.gov/entrez/eutils/elink.fcgi?cmd=prlinks&dbfrom=pubmed&retmode=ref&id=22628470}}

@article{dosReis+2004,
	abstract = {Translational selection is responsible for the unequal
                   usage of synonymous codons in protein coding genes in a
                   wide variety of organisms. It is one of the most subtle
                   and pervasive forces of molecular evolution, yet,
                   establishing the underlying causes for its
                   idiosyncratic behaviour across living kingdoms has
                   proven elusive to researchers over the past 20 years.
                   In this study, a statistical model for measuring
                   translational selection in any given genome is
                   developed, and the test is applied to 126 fully
                   sequenced genomes, ranging from archaea to eukaryotes.
                   It is shown that tRNA gene redundancy and genome size
                   are interacting forces that ultimately determine the
                   action of translational selection, and that an optimal
                   genome size exists for which this kind of selection is
                   maximal. Accordingly, genome size also presents upper
                   and lower boundaries beyond which selection on codon
                   usage is not possible. We propose a model where the
                   coevolution of genome size and tRNA genes explains the
                   observed patterns in translational selection in all
                   living organisms. This model finally unifies our
                   understanding of codon usage across prokaryotes and
                   eukaryotes. Helicobacter pylori, Saccharomyces
                   cerevisiae and Homo sapiens are codon usage paradigms
                   that can be better understood under the proposed model.},
	author = {dos Reis, M. and Savva, R. and Wernisch, L.},
	authoraddress = {School of Crystallography, Birkbeck College, University of London, Malet Street, London WC1E 7HX, UK. m.reis@mail.cryst.bbk.ac.uk},
	journal = {Nucleic Acids Res},
	keywords = {Animals ; *Codon ; Eukaryotic Cells/metabolism ; Genetic Code ; Genome ; Humans ; *Models, Genetic ; Models, Statistical ; Prokaryotic Cells/metabolism ; *Protein Biosynthesis ; RNA, Transfer/genetics ; Research Support, Non-U.S. Gov't},
	language = {eng},
	medline-aid = {10.1093/nar/gkh834 [doi] ; 32/17/5036 [pii]},
	medline-da = {20040927},
	medline-dcom = {20041007},
	medline-dep = {20040924},
	medline-edat = {2004/09/28 05:00},
	medline-fau = {dos Reis, Mario ; Savva, Renos ; Wernisch, Lorenz},
	medline-is = {1362-4962},
	medline-jid = {0411011},
	medline-lr = {20041117},
	medline-mhda = {2004/10/08 09:00},
	medline-own = {NLM},
	medline-phst = {2004 [ppublish]},
	medline-pl = {England},
	medline-pmid = {15448185},
	medline-pst = {epublish},
	medline-pt = {Journal Article},
	medline-pubm = {Electronic-Print},
	medline-rn = {0 (Codon) ; 9014-25-9 (RNA, Transfer)},
	medline-sb = {IM},
	medline-so = {Nucleic Acids Res 2004 Sep 24;32(17):5036-44. Print 2004.},
	medline-stat = {MEDLINE},
	number = {17},
	pages = {5036-44},
	title = {Solving the riddle of codon usage preferences: a test for translational selection.},
	url = {http://eutils.ncbi.nlm.nih.gov/entrez/eutils/elink.fcgi?cmd=prlinks\&dbfrom=pubmed\&retmode=ref\&id=15448185},
	volume = {32},
	year = 2004,
	bdsk-url-1 = {http://eutils.ncbi.nlm.nih.gov/entrez/eutils/elink.fcgi?cmd=prlinks%5C&dbfrom=pubmed%5C&retmode=ref%5C&id=15448185}}

@article{dosReis+Wernisch2009,
	abstract = {Natural selection on codon usage is a pervasive force
                   that acts on a large variety of prokaryotic and
                   eukaryotic genomes. Despite this, obtaining reliable
                   estimates of selection on codon usage has proved
                   complicated, perhaps due to the fact that the selection
                   coefficients involved are very small. In this work, a
                   population genetics model is used to measure the
                   strength of selected codon usage bias, S, in 10
                   eukaryotic genomes. It is shown that the strength of
                   selection is closely linked to expression and that
                   reliable estimates of selection coefficients can only
                   be obtained for genes with very similar expression
                   levels. We compare the strength of selected codon usage
                   for orthologous genes across all 10 genomes classified
                   according to expression categories. Fungi genomes
                   present the largest S values (2.24-2.56), whereas
                   multicellular invertebrate and plant genomes present
                   more moderate values (0.61-1.91). The large mammalian
                   genomes (human and mouse) show low S values (0.22-0.51)
                   for the most highly expressed genes. This might not be
                   evidence for selection in these organisms as the
                   technique used here to estimate S does not properly
                   account for nucleotide composition heterogeneity along
                   such genomes. The relationship between estimated S
                   values and empirical estimates of population size is
                   presented here for the first time. It is shown, as
                   theoretically expected, that population size has an
                   important role in the operativity of translational
                   selection.},
	author = {dos Reis, M. and Wernisch, L.},
	authoraddress = {School of Crystallography, Birkbeck College, London, UK. mdosrei@nimr.mrc.ac.uk},
	journal = {Mol Biol Evol},
	keywords = {Animals ; Codon/genetics ; Eukaryotic Cells/metabolism ; *Genome ; Humans ; Population Density ; *Protein Biosynthesis ; RNA, Transfer/genetics ; Saccharomyces cerevisiae/genetics ; *Selection (Genetics)},
	language = {eng},
	medline-aid = {msn272 [pii] ; 10.1093/molbev/msn272 [doi]},
	medline-crdt = {2008/11/27 09:00},
	medline-da = {20090114},
	medline-dcom = {20090209},
	medline-dep = {20081125},
	medline-edat = {2008/11/27 09:00},
	medline-fau = {dos Reis, Mario ; Wernisch, Lorenz},
	medline-gr = {Biotechnology and Biological Sciences Research Council/United Kingdom ; Medical Research Council/United Kingdom},
	medline-is = {1537-1719 (Electronic)},
	medline-jid = {8501455},
	medline-jt = {Molecular biology and evolution},
	medline-lr = {20090220},
	medline-mhda = {2009/02/10 09:00},
	medline-oid = {NLM: PMC2639113},
	medline-own = {NLM},
	medline-phst = {2008/11/25 [aheadofprint] ; 2009/01/02 [aheadofprint]},
	medline-pl = {United States},
	medline-pmc = {PMC2639113},
	medline-pmid = {19033257},
	medline-pst = {ppublish},
	medline-pt = {Journal Article ; Research Support, Non-U.S. Gov't},
	medline-rn = {0 (Codon) ; 9014-25-9 (RNA, Transfer)},
	medline-sb = {IM},
	medline-so = {Mol Biol Evol. 2009 Feb;26(2):451-61. Epub 2008 Nov 25.},
	medline-stat = {MEDLINE},
	number = {2},
	pages = {451-61},
	title = {Estimating translational selection in eukaryotic genomes.},
	url = {http://eutils.ncbi.nlm.nih.gov/entrez/eutils/elink.fcgi?cmd=prlinks\&dbfrom=pubmed\&retmode=ref\&id=19033257},
	volume = {26},
	year = 2009,
	bdsk-url-1 = {http://eutils.ncbi.nlm.nih.gov/entrez/eutils/elink.fcgi?cmd=prlinks%5C&dbfrom=pubmed%5C&retmode=ref%5C&id=19033257}}

@article{dosReis+2003,
	abstract = {Escherichia coli has long been regarded as a model
                   organism in the study of codon usage bias (CUB).
                   However, most studies in this organism regarding this
                   topic have been computational or, when experimental,
                   restricted to small datasets; particularly poor
                   attention has been given to genes with low CUB. In this
                   work, correspondence analysis on codon usage is used to
                   classify E.coli genes into three groups, and the
                   relationship between them and expression levels from
                   microarray experiments is studied. These groups are:
                   group 1, highly biased genes; group 2, moderately
                   biased genes; and group 3, AT-rich genes with low CUB.
                   It is shown that, surprisingly, there is a negative
                   correlation between codon bias and expression levels
                   for group 3 genes, i.e. genes with extremely low codon
                   adaptation index (CAI) values are highly expressed,
                   while group 2 show the lowest average expression levels
                   and group 1 show the usual expected positive
                   correlation between CAI and expression. This trend is
                   maintained over all functional gene groups, seeming to
                   contradict the E.coli-yeast paradigm on CUB. It is
                   argued that these findings are still compatible with
                   the mutation-selection balance hypothesis of codon
                   usage and that E.coli genes form a dynamic system
                   shaped by these factors.},
	author = {dos Reis, M. and Wernisch, L. and Savva, R.},
	authoraddress = {School of Crystallography, Birkbeck College, Malet Street, London WC1E 7HX, UK.},
	journal = {Nucleic Acids Res},
	keywords = {Bias (Epidemiology) ; Codon/*genetics ; Escherichia coli/*genetics ; *Gene Expression Profiling ; Gene Expression Regulation, Bacterial ; Genes, Bacterial/*genetics ; *Genome, Bacterial ; Molecular Sequence Data ; Mutation ; *Oligonucleotide Array Sequence Analysis ; Protein Biosynthesis ; RNA, Bacterial/genetics/metabolism ; RNA, Messenger/genetics/metabolism ; Regression Analysis ; Statistics, Nonparametric},
	language = {eng},
	medline-da = {20031120},
	medline-dcom = {20040630},
	medline-edat = {2003/11/25 05:00},
	medline-fau = {dos Reis, Mario ; Wernisch, Lorenz ; Savva, Renos},
	medline-is = {1362-4962},
	medline-jid = {0411011},
	medline-lr = {20041117},
	medline-mhda = {2004/07/01 05:00},
	medline-own = {NLM},
	medline-pl = {England},
	medline-pmid = {14627830},
	medline-pst = {ppublish},
	medline-pt = {Journal Article},
	medline-pubm = {Print},
	medline-rn = {0 (Codon) ; 0 (RNA, Bacterial) ; 0 (RNA, Messenger)},
	medline-sb = {IM},
	medline-si = {GENBANK/U00096},
	medline-so = {Nucleic Acids Res 2003 Dec 1;31(23):6976-85.},
	medline-stat = {MEDLINE},
	number = {23},
	pages = {6976-85},
	title = {Unexpected correlations between gene expression and codon usage bias from microarray data for the whole {E}scherichia coli {K}-12 genome.},
	url = {http://eutils.ncbi.nlm.nih.gov/entrez/eutils/elink.fcgi?cmd=prlinks\&dbfrom=pubmed\&retmode=ref\&id=14627830},
	volume = {31},
	year = 2003,
	bdsk-url-1 = {http://eutils.ncbi.nlm.nih.gov/entrez/eutils/elink.fcgi?cmd=prlinks%5C&dbfrom=pubmed%5C&retmode=ref%5C&id=14627830}}

@article{dosReis+Yang2011,
	abstract = {The molecular clock provides a powerful way to
                   estimate species divergence times. If information on
                   some species divergence times is available from the
                   fossil or geological record, it can be used to
                   calibrate a phylogeny and estimate divergence times for
                   all nodes in the tree. The Bayesian method provides a
                   natural framework to incorporate different sources of
                   information concerning divergence times, such as
                   information in the fossil and molecular data. Current
                   models of sequence evolution are intractable in a
                   Bayesian setting, and Markov chain Monte Carlo (MCMC)
                   is used to generate the posterior distribution of
                   divergence times and evolutionary rates. This method is
                   computationally expensive, as it involves the repeated
                   calculation of the likelihood function. Here, we
                   explore the use of Taylor expansion to approximate the
                   likelihood during MCMC iteration. The approximation is
                   much faster than conventional likelihood calculation.
                   However, the approximation is expected to be poor when
                   the proposed parameters are far from the likelihood
                   peak. We explore the use of parameter transforms
                   (square root, logarithm, and arcsine) to improve the
                   approximation to the likelihood curve. We found that
                   the new methods, particularly the arcsine-based
                   transform, provided very good approximations under
                   relaxed clock models and also under the global clock
                   model when the global clock is not seriously violated.
                   The approximation is poorer for analysis under the
                   global clock when the global clock is seriously wrong
                   and should thus not be used. The results suggest that
                   the approximate method may be useful for Bayesian
                   dating analysis using large data sets.},
	author = {dos Reis, M. and Yang, Z.},
	authoraddress = {Department of Biology, University College London, Darwin Building, Gower Street, London, United Kingdom.},
	journal = {Mol Biol Evol},
	language = {eng},
	medline-aid = {msr045 [pii] ; 10.1093/molbev/msr045 [doi]},
	medline-crdt = {2011/02/12 06:00},
	medline-da = {20110613},
	medline-dep = {20110210},
	medline-edat = {2011/02/12 06:00},
	medline-fau = {Reis, Mario Dos ; Yang, Ziheng},
	medline-is = {1537-1719 (Electronic) ; 0737-4038 (Linking)},
	medline-jid = {8501455},
	medline-jt = {Molecular biology and evolution},
	medline-mhda = {2011/02/12 06:00},
	medline-own = {NLM},
	medline-phst = {2011/02/10 [aheadofprint]},
	medline-pl = {United States},
	medline-pmid = {21310946},
	medline-pst = {ppublish},
	medline-pt = {Journal Article},
	medline-sb = {IM},
	medline-so = {Mol Biol Evol. 2011 Jul;28(7):2161-72. Epub 2011 Feb 10.},
	medline-stat = {In-Data-Review},
	number = {7},
	pages = {2161-72},
	title = {Approximate likelihood calculation on a phylogeny for {B}ayesian estimation of divergence times.},
	url = {http://eutils.ncbi.nlm.nih.gov/entrez/eutils/elink.fcgi?cmd=prlinks&dbfrom=pubmed&retmode=ref&id=21310946},
	volume = {28},
	year = 2011,
	bdsk-url-1 = {http://eutils.ncbi.nlm.nih.gov/entrez/eutils/elink.fcgi?cmd=prlinks&dbfrom=pubmed&retmode=ref&id=21310946}}

@article{dosReis+Yang2013a,
	abstract = {Several studies have reported a negative correlation
                   between estimates of the nonsynonymous to synonymous
                   rate ratio (omega = dN/dS) and the sequence distance d
                   in pairwise comparisons of the same gene from different
                   species. That is, more divergent sequences produce
                   smaller estimates of omega. Explanations for this
                   negative correlation have included segregating
                   nonsynonymous polymorphisms in closely related species
                   and nonlinear dynamics of the ratio of two random
                   variables. Here we study the statistical properties of
                   the maximum-likelihood estimates of omega and d in
                   pairwise alignments and explore the possibility that
                   the negative correlation can be entirely explained by
                   those properties. We show that the omega estimate is
                   positively biased for small d and that the bias
                   decreases with the increase of d. We also show that the
                   estimates of omega and d are negatively correlated when
                   omega < 1 and positively correlated when omega > 1.
                   However, the bias in estimates of omega and the
                   correlation between estimates of omega and d are not
                   enough to explain the much stronger correlation
                   observed in real data sets. We then explore the
                   behavior of the estimates when the model is
                   misspecified and suggest that the observed correlation
                   may be due to protein-level selection that causes very
                   different amino acids to be favored in different
                   domains of the protein. Widely used models fail to
                   account for such among-site heterogeneity and cause
                   underestimation of the nonsynonymous rate and omega,
                   with the bias being much stronger for distant
                   sequences. We point out that tests of positive
                   selection based on the omega ratio are invariant to the
                   parameterization of the model and thus unaffected by
                   bias in the omega estimates or the correlation between
                   estimates of omega and d.},
	author = {dos Reis, M. and Yang, Z.},
	authoraddress = {Department of Genetics, Evolution, and Environment, University College London, London, WC1E 6BT, United Kingdom.},
	journal = {Genetics},
	language = {eng},
	medline-aid = {genetics.113.152025 [pii] ; 10.1534/genetics.113.152025 [doi]},
	medline-crdt = {2013/06/25 06:00},
	medline-da = {20130910},
	medline-dep = {20130621},
	medline-edat = {2013/06/25 06:00},
	medline-fau = {Dos Reis, Mario ; Yang, Ziheng},
	medline-is = {1943-2631 (Electronic) ; 0016-6731 (Linking)},
	medline-jid = {0374636},
	medline-jt = {Genetics},
	medline-lid = {10.1534/genetics.113.152025 [doi]},
	medline-mhda = {2013/06/25 06:00},
	medline-oid = {NLM: PMC3761301 [Available on 09/01/14]},
	medline-ot = {evolutionary distance ; nonsynonymous to synonymous rate ratio ; pairwise alignment ; selection},
	medline-oto = {NOTNLM},
	medline-own = {NLM},
	medline-phst = {2013/06/21 [aheadofprint]},
	medline-pl = {United States},
	medline-pmc = {PMC3761301},
	medline-pmcr = {2014/09/01 00:00},
	medline-pmid = {23792953},
	medline-pst = {ppublish},
	medline-pt = {Journal Article},
	medline-sb = {IM},
	medline-so = {Genetics. 2013 Sep;195(1):195-204. doi: 10.1534/genetics.113.152025. Epub 2013 Jun 21.},
	medline-stat = {In-Data-Review},
	number = {1},
	pages = {195-204},
	title = {Why do more divergent sequences produce smaller nonsynonymous/synonymous rate ratios in pairwise sequence comparisons?},
	url = {http://eutils.ncbi.nlm.nih.gov/entrez/eutils/elink.fcgi?cmd=prlinks&dbfrom=pubmed&retmode=ref&id=23792953},
	volume = {195},
	year = 2013,
	bdsk-url-1 = {http://eutils.ncbi.nlm.nih.gov/entrez/eutils/elink.fcgi?cmd=prlinks&dbfrom=pubmed&retmode=ref&id=23792953}}

@article{dosReis+Yang2013,
	author = {dos Reis, Mario and Yang, Ziheng},
	journal = {Journal of Systematics and Evolution},
	number = {1},
	pages = {30--43},
	publisher = {Wiley Online Library},
	title = {The unbearable uncertainty of Bayesian divergence time estimation},
	volume = {51},
	year = 2013}

@article{Dowdle1999,
	abstract = {Current textbooks link influenza pandemics to
                   influenza A virus subtypes H2 (1889-91), H3 (1990), H1
                   (1918-20), H2 (1957-58) and H3 (1968), a pattern
                   suggesting subtype recycling in humans. Since H1
                   reappeared in 1977, whatever its origin, some workers
                   feel that H2 is the next pandemic candidate. This
                   report reviews the publications on which the concept of
                   influenza A virus subtype recycling is based and
                   concludes that the data are inconsistent with the
                   purported sequence of events. The three influenza
                   pandemics prior to 1957-58 were linked with subtypes
                   through retrospective studies of sera from the elderly,
                   or through seroarchaeology. The pandemic
                   seroarchaeological model for subtype H1 has been
                   validated by the recent recovery of swine virus RNA
                   fragments from persons who died from influenza in 1918.
                   Application of the model to pre-existing H3 antibody
                   among the elderly links the H3 subtype to the pandemic
                   of 1889-91, not that of 1900 as popularly quoted.
                   Application of the model to pre-existing H2 antibody
                   among the elderly fails to confirm that this subtype
                   caused a pandemic in the late 1800's, a finding which
                   is consistent with age-related excess mortality
                   patterns during the pandemics of 1957 (H2) and 1968
                   (H3). H2 variants should be included in pandemic
                   planning for a number of reasons, but not because of
                   evidence of recycling. It is not known when the next
                   pandemic will occur or which of the 15 (or more)
                   haemagglutinin subtypes will be involved. Effective
                   global surveillance remains the key to influenza
                   preparedness.},
	author = {Dowdle, W. R.},
	authoraddress = {Task Force for Child Survival and Development, Decatur, GA 30030, USA.},
	journal = {Bull World Health Organ},
	keywords = {Antibodies, Viral/blood ; Disease Outbreaks/*statistics \& numerical data ; Epidemiology, Molecular ; Forecasting ; Humans ; *Influenza A virus/genetics/immunology ; Influenza, Human/blood/*epidemiology/immunology/*virology ; Models, Statistical ; *Periodicity ; RNA, Viral/genetics ; Seroepidemiologic Studies ; Serotyping},
	language = {eng},
	medline-crdt = {1999/12/11 00:00},
	medline-da = {20000103},
	medline-dcom = {20000103},
	medline-edat = {1999/12/11},
	medline-fau = {Dowdle, W R},
	medline-is = {0042-9686 (Print)},
	medline-jid = {7507052},
	medline-jt = {Bulletin of the World Health Organization},
	medline-lr = {20051122},
	medline-mhda = {1999/12/11 00:01},
	medline-own = {NLM},
	medline-pl = {SWITZERLAND},
	medline-pmid = {10593030},
	medline-pst = {ppublish},
	medline-pt = {Journal Article ; Review},
	medline-rf = {48},
	medline-rn = {0 (Antibodies, Viral) ; 0 (RNA, Viral)},
	medline-sb = {IM},
	medline-so = {Bull World Health Organ. 1999;77(10):820-8.},
	medline-stat = {MEDLINE},
	number = {10},
	pages = {820-8},
	title = {Influenza {A} virus recycling revisited.},
	url = {http://eutils.ncbi.nlm.nih.gov/entrez/eutils/elink.fcgi?cmd=prlinks&dbfrom=pubmed&retmode=ref&id=10593030},
	volume = {77},
	year = 1999,
	bdsk-url-1 = {http://eutils.ncbi.nlm.nih.gov/entrez/eutils/elink.fcgi?cmd=prlinks&dbfrom=pubmed&retmode=ref&id=10593030}}

@article{Drummond+2006,
	abstract = {In phylogenetics, the unrooted model of phylogeny and
                   the strict molecular clock model are two extremes of a
                   continuum. Despite their dominance in phylogenetic
                   inference, it is evident that both are biologically
                   unrealistic and that the real evolutionary process lies
                   between these two extremes. Fortunately, intermediate
                   models employing relaxed molecular clocks have been
                   described. These models open the gate to a new field of
                   "relaxed phylogenetics." Here we introduce a new
                   approach to performing relaxed phylogenetic analysis.
                   We describe how it can be used to estimate phylogenies
                   and divergence times in the face of uncertainty in
                   evolutionary rates and calibration times. Our approach
                   also provides a means for measuring the clocklikeness
                   of datasets and comparing this measure between
                   different genes and phylogenies. We find no significant
                   rate autocorrelation among branches in three large
                   datasets, suggesting that autocorrelated models are not
                   necessarily suitable for these data. In addition, we
                   place these datasets on the continuum of clocklikeness
                   between a strict molecular clock and the alternative
                   unrooted extreme. Finally, we present analyses of 102
                   bacterial, 106 yeast, 61 plant, 99 metazoan, and 500
                   primate alignments. From these we conclude that our
                   method is phylogenetically more accurate and precise
                   than the traditional unrooted model while adding the
                   ability to infer a timescale to evolution.},
	author = {Drummond, A. J. and Ho, S. Y. and Phillips, M. J. and Rambaut, A.},
	authoraddress = {Department of Zoology, University of Oxford, Oxford, United Kingdom.},
	journal = {PLoS Biol},
	keywords = {Animals ; Bacteria/genetics ; Bayes Theorem ; Computer Simulation ; Dengue Virus/genetics ; *Evolution ; Fishes/genetics ; Fungi/genetics ; Genetic Variation ; Influenza A virus/genetics ; Insects/genetics ; Markov Chains ; Marsupialia/genetics ; Models, Biological ; Monte Carlo Method ; *Phylogeny ; Plants/genetics ; Primates/genetics ; Time Factors},
	language = {eng},
	medline-aid = {05-PLBI-RA-0392R4 [pii] ; 10.1371/journal.pbio.0040088 [doi]},
	medline-crdt = {2006/05/11 09:00},
	medline-da = {20060510},
	medline-dcom = {20061215},
	medline-dep = {20060314},
	medline-edat = {2006/05/11 09:00},
	medline-fau = {Drummond, Alexei J ; Ho, Simon Y W ; Phillips, Matthew J ; Rambaut, Andrew},
	medline-gr = {Wellcome Trust/United Kingdom},
	medline-is = {1545-7885 (Electronic)},
	medline-jid = {101183755},
	medline-jt = {PLoS biology},
	medline-lr = {20081121},
	medline-mhda = {2006/12/16 09:00},
	medline-oid = {NLM: PMC1395354},
	medline-own = {NLM},
	medline-phst = {2005/05/16 [received] ; 2006/01/23 [accepted] ; 2006/03/14 [aheadofprint]},
	medline-pl = {United States},
	medline-pmc = {PMC1395354},
	medline-pmid = {16683862},
	medline-pst = {ppublish},
	medline-pt = {Journal Article ; Research Support, Non-U.S. Gov't},
	medline-sb = {IM},
	medline-so = {PLoS Biol. 2006 May;4(5):e88. Epub 2006 Mar 14.},
	medline-stat = {MEDLINE},
	number = {5},
	pages = {e88},
	title = {Relaxed phylogenetics and dating with confidence.},
	url = {http://eutils.ncbi.nlm.nih.gov/entrez/eutils/elink.fcgi?cmd=prlinks&dbfrom=pubmed&retmode=ref&id=16683862},
	volume = {4},
	year = 2006,
	bdsk-url-1 = {http://eutils.ncbi.nlm.nih.gov/entrez/eutils/elink.fcgi?cmd=prlinks&dbfrom=pubmed&retmode=ref&id=16683862}}

@article{Drummond+Rambaut2007,
	abstract = {BACKGROUND: The evolutionary analysis of molecular
                   sequence variation is a statistical enterprise. This is
                   reflected in the increased use of probabilistic models
                   for phylogenetic inference, multiple sequence
                   alignment, and molecular population genetics. Here we
                   present BEAST: a fast, flexible software architecture
                   for Bayesian analysis of molecular sequences related by
                   an evolutionary tree. A large number of popular
                   stochastic models of sequence evolution are provided
                   and tree-based models suitable for both within- and
                   between-species sequence data are implemented. RESULTS:
                   BEAST version 1.4.6 consists of 81000 lines of Java
                   source code, 779 classes and 81 packages. It provides
                   models for DNA and protein sequence evolution, highly
                   parametric coalescent analysis, relaxed clock
                   phylogenetics, non-contemporaneous sequence data,
                   statistical alignment and a wide range of options for
                   prior distributions. BEAST source code is
                   object-oriented, modular in design and freely available
                   at http://beast-mcmc.googlecode.com/ under the GNU LGPL
                   license. CONCLUSION: BEAST is a powerful and flexible
                   evolutionary analysis package for molecular sequence
                   variation. It also provides a resource for the further
                   development of new models and statistical methods of
                   evolutionary analysis.},
	author = {Drummond, A. J. and Rambaut, A.},
	authoraddress = {Bioinformatics Institute, University of Auckland, Auckland, New Zealand. alexei@cs.auckland.ac.nz},
	journal = {BMC Evol Biol},
	keywords = {Bayes Theorem ; Computational Biology/*methods ; Computer Simulation ; *Evolution, Molecular ; Models, Genetic ; *Models, Statistical ; *Phylogeny ; Sequence Analysis, DNA ; *Software},
	language = {eng},
	medline-aid = {1471-2148-7-214 [pii] ; 10.1186/1471-2148-7-214 [doi]},
	medline-crdt = {2007/11/13 09:00},
	medline-da = {20080215},
	medline-dcom = {20080225},
	medline-dep = {20071108},
	medline-edat = {2007/11/13 09:00},
	medline-fau = {Drummond, Alexei J ; Rambaut, Andrew},
	medline-gr = {Wellcome Trust/United Kingdom},
	medline-is = {1471-2148 (Electronic)},
	medline-jid = {100966975},
	medline-jt = {BMC evolutionary biology},
	medline-lr = {20081120},
	medline-mhda = {2008/02/26 09:00},
	medline-oid = {NLM: PMC2247476},
	medline-own = {NLM},
	medline-phst = {2007/10/16 [received] ; 2007/11/08 [accepted] ; 2007/11/08 [aheadofprint]},
	medline-pl = {England},
	medline-pmc = {PMC2247476},
	medline-pmid = {17996036},
	medline-pst = {epublish},
	medline-pt = {Comparative Study ; Journal Article ; Research Support, Non-U.S. Gov't},
	medline-sb = {IM},
	medline-so = {BMC Evol Biol. 2007 Nov 8;7:214.},
	medline-stat = {MEDLINE},
	pages = {214},
	title = {B{EAST}: {B}ayesian evolutionary analysis by sampling trees.},
	url = {http://eutils.ncbi.nlm.nih.gov/entrez/eutils/elink.fcgi?cmd=prlinks&dbfrom=pubmed&retmode=ref&id=17996036},
	volume = {7},
	year = 2007,
	bdsk-url-1 = {http://eutils.ncbi.nlm.nih.gov/entrez/eutils/elink.fcgi?cmd=prlinks&dbfrom=pubmed&retmode=ref&id=17996036}}

@article{Drummond+2012,
	abstract = {Computational evolutionary biology, statistical
                   phylogenetics and coalescent-based population genetics
                   are becoming increasingly central to the analysis and
                   understanding of molecular sequence data. We present
                   the Bayesian Evolutionary Analysis by Sampling Trees
                   (BEAST) software package version 1.7, which implements
                   a family of Markov chain Monte Carlo (MCMC) algorithms
                   for Bayesian phylogenetic inference, divergence time
                   dating, coalescent analysis, phylogeography and related
                   molecular evolutionary analyses. This package includes
                   an enhanced graphical user interface program called
                   Bayesian Evolutionary Analysis Utility (BEAUti) that
                   enables access to advanced models for molecular
                   sequence and phenotypic trait evolution that were
                   previously available to developers only. The package
                   also provides new tools for visualizing and summarizing
                   multispecies coalescent and phylogeographic analyses.
                   BEAUti and BEAST 1.7 are open source under the GNU
                   lesser general public license and available at
                   http://beast-mcmc.googlecode.com and
                   http://beast.bio.ed.ac.uk.},
	author = {Drummond, A. J. and Suchard, M. A. and Xie, D. and Rambaut, A.},
	authoraddress = {Department of Computer Science, University of Auckland, Auckland, New Zealand. alexei@cs.auckland.ac.nz},
	journal = {Mol Biol Evol},
	keywords = {Animals ; Base Sequence ; Bayes Theorem ; Computational Biology/*methods ; DNA, Mitochondrial/genetics ; Finches/genetics ; Molecular Sequence Data ; Phenotype ; *Phylogeny ; *Software ; User-Computer Interface},
	language = {eng},
	medline-aid = {mss075 [pii] ; 10.1093/molbev/mss075 [doi]},
	medline-crdt = {2012/02/28 06:00},
	medline-da = {20120731},
	medline-dcom = {20121128},
	medline-dep = {20120225},
	medline-edat = {2012/03/01 06:00},
	medline-fau = {Drummond, Alexei J ; Suchard, Marc A ; Xie, Dong ; Rambaut, Andrew},
	medline-gr = {BB/H011285/1/Biotechnology and Biological Sciences Research Council/United Kingdom ; R01 GM086887/GM/NIGMS NIH HHS/United States ; R01 GM086887/GM/NIGMS NIH HHS/United States ; R01 HG006139/HG/NHGRI NIH HHS/United States ; R01 HG006139/HG/NHGRI NIH HHS/United States ; WT092807MA/Wellcome Trust/United Kingdom},
	medline-is = {1537-1719 (Electronic) ; 0737-4038 (Linking)},
	medline-jid = {8501455},
	medline-jt = {Molecular biology and evolution},
	medline-lid = {10.1093/molbev/mss075 [doi]},
	medline-lr = {20130809},
	medline-mhda = {2012/12/10 06:00},
	medline-oid = {NLM: PMC3408070},
	medline-own = {NLM},
	medline-phst = {2012/02/25 [aheadofprint] ; 2012/03/21 [aheadofprint] ; 2012/06/27 [aheadofprint]},
	medline-pl = {United States},
	medline-pmc = {PMC3408070},
	medline-pmid = {22367748},
	medline-pst = {ppublish},
	medline-pt = {Journal Article ; Research Support, N.I.H., Extramural ; Research Support, Non-U.S. Gov't ; Research Support, U.S. Gov't, Non-P.H.S.},
	medline-rn = {0 (DNA, Mitochondrial)},
	medline-sb = {IM},
	medline-so = {Mol Biol Evol. 2012 Aug;29(8):1969-73. doi: 10.1093/molbev/mss075. Epub 2012 Feb 25.},
	medline-stat = {MEDLINE},
	number = {8},
	pages = {1969-73},
	title = {Bayesian phylogenetics with {BEAU}ti and the {BEAST} 1.7.},
	url = {http://eutils.ncbi.nlm.nih.gov/entrez/eutils/elink.fcgi?cmd=prlinks&dbfrom=pubmed&retmode=ref&id=22367748},
	volume = {29},
	year = 2012,
	bdsk-url-1 = {http://eutils.ncbi.nlm.nih.gov/entrez/eutils/elink.fcgi?cmd=prlinks&dbfrom=pubmed&retmode=ref&id=22367748}}

@article{Drummond+Wilke2008,
	abstract = {Strikingly consistent correlations between rates of
                   coding-sequence evolution and gene expression levels
                   are apparent across taxa, but the biological causes
                   behind the selective pressures on coding-sequence
                   evolution remain controversial. Here, we demonstrate
                   conserved patterns of simple covariation between
                   sequence evolution, codon usage, and mRNA level in E.
                   coli, yeast, worm, fly, mouse, and human that suggest
                   that all observed trends stem largely from a unified
                   underlying selective pressure. In metazoans, these
                   trends are strongest in tissues composed of neurons,
                   whose structure and lifetime confer extreme sensitivity
                   to protein misfolding. We propose, and demonstrate
                   using a molecular-level evolutionary simulation, that
                   selection against toxicity of misfolded proteins
                   generated by ribosome errors suffices to create all of
                   the observed covariation. The mechanistic model of
                   molecular evolution that emerges yields testable
                   biochemical predictions, calls into question the use of
                   nonsynonymous-to-synonymous substitution ratios (Ka/Ks)
                   to detect functional selection, and suggests how
                   mistranslation may contribute to neurodegenerative
                   disease.},
	author = {Drummond, D. A. and Wilke, C. O.},
	authoraddress = {FAS Center for Systems Biology, Harvard University, Cambridge, MA 02138, USA. dadrummond@cgr.harvard.edu},
	journal = {Cell},
	keywords = {Animals ; Caenorhabditis elegans/genetics ; Computer Simulation ; Drosophila melanogaster/genetics ; Escherichia coli/genetics ; *Evolution, Molecular ; *Gene Expression ; Genome ; Humans ; Mice ; Nerve Tissue/metabolism ; *Protein Biosynthesis ; *Protein Folding ; Proteins/*metabolism ; RNA, Messenger/metabolism ; Ribosomes/metabolism ; Saccharomyces cerevisiae/genetics ; Selection, Genetic},
	language = {eng},
	medline-aid = {S0092-8674(08)00705-8 [pii] ; 10.1016/j.cell.2008.05.042 [doi]},
	medline-crdt = {2008/07/30 09:00},
	medline-da = {20080729},
	medline-dcom = {20080806},
	medline-edat = {2008/07/30 09:00},
	medline-fau = {Drummond, D Allan ; Wilke, Claus O},
	medline-gr = {P50 GM068763-05/GM/NIGMS NIH HHS/United States},
	medline-is = {1097-4172 (Electronic) ; 0092-8674 (Linking)},
	medline-jid = {0413066},
	medline-jt = {Cell},
	medline-lr = {20091119},
	medline-mhda = {2008/08/07 09:00},
	medline-mid = {NIHMS61423},
	medline-oid = {NLM: NIHMS61423 ; NLM: PMC2696314},
	medline-own = {NLM},
	medline-phst = {2008/01/31 [received] ; 2008/04/21 [revised] ; 2008/05/21 [accepted]},
	medline-pl = {United States},
	medline-pmc = {PMC2696314},
	medline-pmid = {18662548},
	medline-pst = {ppublish},
	medline-pt = {Journal Article ; Research Support, N.I.H., Extramural},
	medline-rn = {0 (Proteins) ; 0 (RNA, Messenger)},
	medline-sb = {IM},
	medline-so = {Cell. 2008 Jul 25;134(2):341-52.},
	medline-stat = {MEDLINE},
	number = {2},
	pages = {341-52},
	title = {Mistranslation-induced protein misfolding as a dominant constraint on coding-sequence evolution.},
	url = {http://eutils.ncbi.nlm.nih.gov/entrez/eutils/elink.fcgi?cmd=prlinks\&dbfrom=pubmed\&retmode=ref\&id=18662548},
	volume = {134},
	year = 2008,
	bdsk-url-1 = {http://eutils.ncbi.nlm.nih.gov/entrez/eutils/elink.fcgi?cmd=prlinks%5C&dbfrom=pubmed%5C&retmode=ref%5C&id=18662548}}

@article{Dujon+2004,
	abstract = {Identifying the mechanisms of eukaryotic genome
                   evolution by comparative genomics is often complicated
                   by the multiplicity of events that have taken place
                   throughout the history of individual lineages, leaving
                   only distorted and superimposed traces in the genome of
                   each living organism. The hemiascomycete yeasts, with
                   their compact genomes, similar lifestyle and distinct
                   sexual and physiological properties, provide a unique
                   opportunity to explore such mechanisms. We present here
                   the complete, assembled genome sequences of four yeast
                   species, selected to represent a broad evolutionary
                   range within a single eukaryotic phylum, that after
                   analysis proved to be molecularly as diverse as the
                   entire phylum of chordates. A total of approximately
                   24,200 novel genes were identified, the translation
                   products of which were classified together with
                   Saccharomyces cerevisiae proteins into about 4,700
                   families, forming the basis for interspecific
                   comparisons. Analysis of chromosome maps and genome
                   redundancies reveal that the different yeast lineages
                   have evolved through a marked interplay between several
                   distinct molecular mechanisms, including tandem gene
                   repeat formation, segmental duplication, a massive
                   genome duplication and extensive gene loss.},
	author = {Dujon, B. and Sherman, D. and Fischer, G. and Durrens, P. and Casaregola, S. and Lafontaine, I. and De Montigny, J. and Marck, C. and Neuveglise, C. and Talla, E. and Goffard, N. and Frangeul, L. and Aigle, M. and Anthouard, V. and Babour, A. and Barbe, V. and Barnay, S. and Blanchin, S. and Beckerich, J. M. and Beyne, E. and Bleykasten, C. and Boisrame, A. and Boyer, J. and Cattolico, L. and Confanioleri, F. and De Daruvar, A. and Despons, L. and Fabre, E. and Fairhead, C. and Ferry-Dumazet, H. and Groppi, A. and Hantraye, F. and Hennequin, C. and Jauniaux, N. and Joyet, P. and Kachouri, R. and Kerrest, A. and Koszul, R. and Lemaire, M. and Lesur, I. and Ma, L. and Muller, H. and Nicaud, J. M. and Nikolski, M. and Oztas, S. and Ozier-Kalogeropoulos, O. and Pellenz, S. and Potier, S. and Richard, G. F. and Straub, M. L. and Suleau, A. and Swennen, D. and Tekaia, F. and Wesolowski-Louvel, M. and Westhof, E. and Wirth, B. and Zeniou-Meyer, M. and Zivanovic, I. and Bolotin-Fukuhara, M. and Thierry, A. and Bouchier, C. and Caudron, B. and Scarpelli, C. and Gaillardin, C. and Weissenbach, J. and Wincker, P. and Souciet, J. L.},
	authoraddress = {Unite de Genetique Moleculaire des Levures, URA 2171 CNRS and UFR 927 Universite Pierre et Marie Curie. bdujon@pasteur.fr},
	journal = {Nature},
	keywords = {Chromosomes, Fungal/genetics ; Conserved Sequence/genetics ; *Evolution, Molecular ; Gene Duplication ; Genes, Fungal/*genetics ; *Genome, Fungal ; Molecular Sequence Data ; RNA, Ribosomal/genetics ; RNA, Transfer/genetics ; Research Support, Non-U.S. Gov't ; Saccharomyces cerevisiae Proteins/genetics ; Synteny/genetics ; Tandem Repeat Sequences/genetics ; Yeasts/*classification/*genetics},
	language = {eng},
	medline-aid = {10.1038/nature02579 [doi] ; nature02579 [pii]},
	medline-cin = {Nature. 2004 Jul 1;430(6995):25-6. PMID: 15229585},
	medline-da = {20040701},
	medline-dcom = {20040716},
	medline-edat = {2004/07/02 05:00},
	medline-fau = {Dujon, Bernard ; Sherman, David ; Fischer, Gilles ; Durrens, Pascal ; Casaregola, Serge ; Lafontaine, Ingrid ; De Montigny, Jacky ; Marck, Christian ; Neuveglise, Cecile ; Talla, Emmanuel ; Goffard, Nicolas ; Frangeul, Lionel ; Aigle, Michel ; Anthouard, Veronique ; Babour, Anna ; Barbe, Valerie ; Barnay, Stephanie ; Blanchin, Sylvie ; Beckerich, Jean-Marie ; Beyne, Emmanuelle ; Bleykasten, Claudine ; Boisrame, Anita ; Boyer, Jeanne ; Cattolico, Laurence ; Confanioleri, Fabrice ; De Daruvar, Antoine ; Despons, Laurence ; Fabre, Emmanuelle ; Fairhead, Cecile ; Ferry-Dumazet, Helene ; Groppi, Alexis ; Hantraye, Florence ; Hennequin, Christophe ; Jauniaux, Nicolas ; Joyet, Philippe ; Kachouri, Rym ; Kerrest, Alix ; Koszul, Romain ; Lemaire, Marc ; Lesur, Isabelle ; Ma, Laurence ; Muller, Heloise ; Nicaud, Jean-Marc ; Nikolski, Macha ; Oztas, Sophie ; Ozier-Kalogeropoulos, Odile ; Pellenz, Stefan ; Potier, Serge ; Richard, Guy-Franck ; Straub, Marie-Laure ; Suleau, Audrey ; Swennen, Dominique ; Tekaia, Fredj ; Wesolowski-Louvel, Micheline ; Westhof, Eric ; Wirth, Benedicte ; Zeniou-Meyer, Maria ; Zivanovic, Ivan ; Bolotin-Fukuhara, Monique ; Thierry, Agnes ; Bouchier, Christiane ; Caudron, Bernard ; Scarpelli, Claude ; Gaillardin, Claude ; Weissenbach, Jean ; Wincker, Patrick ; Souciet, Jean-Luc},
	medline-is = {1476-4687 (Electronic)},
	medline-jid = {0410462},
	medline-jt = {Nature.},
	medline-lr = {20041117},
	medline-mhda = {2004/07/17 05:00},
	medline-own = {NLM},
	medline-phst = {2004/02/03 [received] ; 2004/04/19 [accepted]},
	medline-pl = {England},
	medline-pmid = {15229592},
	medline-pst = {ppublish},
	medline-pt = {Journal Article},
	medline-pubm = {Print},
	medline-rn = {0 (RNA, Ribosomal) ; 0 (Saccharomyces cerevisiae Proteins) ; 9014-25-9 (RNA, Transfer)},
	medline-sb = {IM},
	medline-si = {GENBANK/CR380947 ; GENBANK/CR380948 ; GENBANK/CR380949 ; GENBANK/CR380950 ; GENBANK/CR380951 ; GENBANK/CR380952 ; GENBANK/CR380953 ; GENBANK/CR380954 ; GENBANK/CR380955 ; GENBANK/CR380956 ; GENBANK/CR380957 ; GENBANK/CR380958 ; GENBANK/CR380959 ; GENBANK/CR382121 ; GENBANK/CR382122 ; GENBANK/CR382123 ; GENBANK/CR382124 ; GENBANK/CR382125 ; GENBANK/CR382126 ; GENBANK/CR382127 ; GENBANK/CR382128 ; GENBANK/CR382129 ; GENBANK/CR382130 ; GENBANK/CR382131 ; GENBANK/CR382132 ; GENBANK/CR382133 ; GENBANK/CR382134 ; GENBANK/CR382135 ; GENBANK/CR382136 ; GENBANK/CR382137 ; GENBANK/CR382138 ; GENBANK/CR382139},
	medline-so = {Nature. 2004 Jul 1;430(6995):35-44.},
	medline-stat = {MEDLINE},
	number = {6995},
	pages = {35-44},
	title = {Genome evolution in yeasts.},
	url = {http://eutils.ncbi.nlm.nih.gov/entrez/eutils/elink.fcgi?cmd=prlinks\&dbfrom=pubmed\&retmode=ref\&id=15229592},
	volume = {430},
	year = 2004,
	bdsk-url-1 = {http://eutils.ncbi.nlm.nih.gov/entrez/eutils/elink.fcgi?cmd=prlinks%5C&dbfrom=pubmed%5C&retmode=ref%5C&id=15229592}}

@article{Dunn+2001,
	abstract = {The relationships between synonymous and nonsynonymous
                   substitution rates and between synonymous rate and
                   codon usage bias are important to our understanding of
                   the roles of mutation and selection in the evolution of
                   Drosophila genes. Previous studies used approximate
                   estimation methods that ignore codon bias. In this
                   study we reexamine those relationships using
                   maximum-likelihood methods to estimate substitution
                   rates, which accommodate the transition/transversion
                   rate bias and codon usage bias. We compiled a sample of
                   homologous DNA sequences at 83 nuclear loci from
                   Drosophila melanogaster and at least one other species
                   of Drosophila. Our analysis was consistent with
                   previous studies in finding that synonymous rates were
                   positively correlated with nonsynonymous rates. Our
                   analysis differed from previous studies, however, in
                   that synonymous rates were unrelated to codon bias. We
                   therefore conducted a simulation study to investigate
                   the differences between approaches. The results
                   suggested that failure to properly account for multiple
                   substitutions at the same site and for biased codon
                   usage by approximate methods can lead to an artifactual
                   correlation between synonymous rate and codon bias.
                   Implications of the results for translational selection
                   are discussed.},
	author = {Dunn, K. A. and Bielawski, J. P. and Yang, Z.},
	authoraddress = {Department of Biology, Galton Laboratory, University College, London NW1 2HE, United Kingdom. katherine.dunn@ucl.ac.uk},
	journal = {Genetics},
	keywords = {Animals ; Cell Nucleus/genetics ; Codon/genetics ; Computer Simulation ; Drosophila/*genetics ; Drosophila melanogaster/genetics ; *Genes, Insect ; Likelihood Functions ; Models, Genetic ; Mutation ; Protein Biosynthesis ; Research Support, Non-U.S. Gov't ; Selection (Genetics)},
	language = {eng},
	medline-da = {20010126},
	medline-dcom = {20010315},
	medline-edat = {2001/01/05 11:00},
	medline-fau = {Dunn, K A ; Bielawski, J P ; Yang, Z},
	medline-is = {0016-6731 (Print)},
	medline-jid = {0374636},
	medline-jt = {Genetics.},
	medline-lr = {20041117},
	medline-mhda = {2001/03/17 10:01},
	medline-own = {NLM},
	medline-pl = {United States},
	medline-pmid = {11139510},
	medline-pst = {ppublish},
	medline-pt = {Journal Article},
	medline-pubm = {Print},
	medline-rn = {0 (Codon)},
	medline-sb = {IM},
	medline-so = {Genetics. 2001 Jan;157(1):295-305.},
	medline-stat = {MEDLINE},
	number = {1},
	pages = {295-305},
	title = {Substitution rates in {D}rosophila nuclear genes: implications for translational selection.},
	url = {http://eutils.ncbi.nlm.nih.gov/entrez/eutils/elink.fcgi?cmd=prlinks\&dbfrom=pubmed\&retmode=ref\&id=11139510},
	volume = {157},
	year = 2001,
	bdsk-url-1 = {http://eutils.ncbi.nlm.nih.gov/entrez/eutils/elink.fcgi?cmd=prlinks%5C&dbfrom=pubmed%5C&retmode=ref%5C&id=11139510}}

@article{Duret2002,
	abstract = {The vast amount of data generated by genome projects
                   and the recent development of population genetics
                   models make comparative sequence analyses a very
                   powerful approach with which to detect the footprints
                   of selection. Studies on synonymous codon usage show
                   that traits with minuscule phenotypic effects can be
                   molded by natural selection. But variations in mutation
                   patterns and processes of biased gene conversion make
                   it difficult to distinguish between selective and
                   neutral evolutionary processes.},
	author = {Duret, L.},
	authoraddress = {Laboratoire de Biometrie et Biologie Evolutive UMR CNRS 5558, Universite Claude Bernard Lyon 1 69622, cedex, Villeurbanne, France. duret@biomserv.univ-lyon1.fr},
	journal = {Curr Opin Genet Dev},
	keywords = {Animals ; Caenorhabditis elegans/genetics ; Drosophila/genetics ; *Evolution, Molecular ; Gene Conversion ; *Genetic Code ; Research Support, Non-U.S. Gov't ; Rodentia/genetics ; Selection (Genetics)},
	language = {eng},
	medline-aid = {S0959437X02003532 [pii]},
	medline-da = {20021115},
	medline-dcom = {20030616},
	medline-edat = {2002/11/16 04:00},
	medline-fau = {Duret, Laurent},
	medline-is = {0959-437X},
	medline-jid = {9111375},
	medline-lr = {20041117},
	medline-mhda = {2003/06/17 05:00},
	medline-own = {NLM},
	medline-pl = {England},
	medline-pmid = {12433576},
	medline-pst = {ppublish},
	medline-pt = {Journal Article ; Review ; Review, Tutorial},
	medline-pubm = {Print},
	medline-rf = {53},
	medline-sb = {IM},
	medline-so = {Curr Opin Genet Dev 2002 Dec;12(6):640-9.},
	medline-stat = {MEDLINE},
	number = {6},
	pages = {640-9},
	title = {Evolution of synonymous codon usage in metazoans.},
	url = {http://eutils.ncbi.nlm.nih.gov/entrez/eutils/elink.fcgi?cmd=prlinks\&dbfrom=pubmed\&retmode=ref\&id=12433576},
	volume = {12},
	year = 2002,
	bdsk-url-1 = {http://eutils.ncbi.nlm.nih.gov/entrez/eutils/elink.fcgi?cmd=prlinks%5C&dbfrom=pubmed%5C&retmode=ref%5C&id=12433576}}

@article{Duret2000,
	author = {Duret, L.},
	authoraddress = {Laboratoire 'Biometrie et Biologie Evolutive', UMR 5558. Universite Claude Bernard-Lyon 1, Villeurbanne, France. duret@biomserv.univ-lyon1.fr},
	journal = {Trends Genet},
	keywords = {Animals ; Caenorhabditis elegans/*genetics ; *Codon ; Gene Expression ; *Genome ; *Protein Biosynthesis ; RNA, Transfer/*genetics ; Research Support, Non-U.S. Gov't},
	language = {eng},
	medline-aid = {S0168952500020412 [pii]},
	medline-da = {20000815},
	medline-dcom = {20000815},
	medline-edat = {2000/06/20 09:00},
	medline-fau = {Duret, L},
	medline-is = {0168-9525},
	medline-jid = {8507085},
	medline-lr = {20041117},
	medline-mhda = {2000/08/19 11:00},
	medline-own = {NLM},
	medline-pl = {ENGLAND},
	medline-pmid = {10858656},
	medline-pst = {ppublish},
	medline-pt = {Journal Article ; Review ; Review, Tutorial},
	medline-pubm = {Print},
	medline-rf = {13},
	medline-rn = {0 (Codon) ; 9014-25-9 (RNA, Transfer)},
	medline-sb = {IM},
	medline-so = {Trends Genet 2000 Jul;16(7):287-9.},
	medline-stat = {MEDLINE},
	number = {7},
	pages = {287-9},
	title = {{t}{RNA} gene number and codon usage in the {C}. elegans genome are co-adapted for optimal translation of highly expressed genes.},
	url = {http://eutils.ncbi.nlm.nih.gov/entrez/eutils/elink.fcgi?cmd=prlinks\&dbfrom=pubmed\&retmode=ref\&id=10858656},
	volume = {16},
	year = 2000,
	bdsk-url-1 = {http://eutils.ncbi.nlm.nih.gov/entrez/eutils/elink.fcgi?cmd=prlinks%5C&dbfrom=pubmed%5C&retmode=ref%5C&id=10858656}}

@article{Duret2002b,
	abstract = {Large scale experiments of gene inactivation in yeast
                   have shown that 50\% of genes have no detectable impact
                   on the phenotype, and similar observations have been
                   made in other model organisms. This apparent paradox is
                   probably due to the fact that many genes only have a
                   marginal contribution to the fitness of organisms.
                   Because of the size of populations and the number of
                   generations that can be studied in laboratories,
                   experimental approaches only permit to detect
                   functional elements that have a strong phenotypic
                   impact. Comparative sequence analysis can help to solve
                   this problem: the analysis of sequences evolution
                   permits to detect the action of selection, and hence to
                   reveal functional features of genomes. This approach
                   will be illustrated by the study of synonymous codon
                   usage in animals and plants.},
	author = {Duret, L.},
	authoraddress = {Laboratoire de Biometrie et Biologie Evolutive, Lyon, France.},
	journal = {Bioinformatics},
	keywords = {Animals ; Chromosome Mapping/*methods ; Codon/*genetics ; DNA Mutational Analysis/methods ; DNA, Plant/genetics ; *Evolution ; *Evolution, Molecular ; Genetic Drift ; Genome, Plant ; Phenotype ; *Selection (Genetics) ; Sequence Alignment/*methods ; Sequence Analysis, DNA/*methods ; Sequence Homology, Nucleic Acid ; Variation (Genetics)/genetics},
	language = {eng},
	medline-da = {20021018},
	medline-dcom = {20050901},
	medline-edat = {2002/10/19 04:00},
	medline-fau = {Duret, Laurent},
	medline-is = {1367-4803},
	medline-jid = {9808944},
	medline-mhda = {2005/09/02 09:00},
	medline-own = {NLM},
	medline-pl = {England},
	medline-pmid = {12385989},
	medline-pst = {ppublish},
	medline-pt = {Journal Article},
	medline-pubm = {Print},
	medline-rn = {0 (Codon) ; 0 (DNA, Plant)},
	medline-sb = {IM},
	medline-so = {Bioinformatics 2002;18 Suppl 2:S91.},
	medline-stat = {MEDLINE},
	pages = {S91},
	title = {Detecting genomic features under weak selective pressure: the example of codon usage in animals and plants.},
	url = {http://eutils.ncbi.nlm.nih.gov/entrez/eutils/elink.fcgi?cmd=prlinks\&dbfrom=pubmed\&retmode=ref\&id=12385989},
	volume = {18 Suppl 2},
	year = 2002,
	bdsk-url-1 = {http://eutils.ncbi.nlm.nih.gov/entrez/eutils/elink.fcgi?cmd=prlinks%5C&dbfrom=pubmed%5C&retmode=ref%5C&id=12385989}}

@article{Duret+Mouchiroud1999,
	abstract = {We measured the expression pattern and analyzed codon
                   usage in 8,133, 1,550, and 2,917 genes, respectively,
                   from Caenorhabditis elegans, Drosophila melanogaster,
                   and Arabidopsis thaliana. In those three species, we
                   observed a clear correlation between codon usage and
                   gene expression levels and showed that this correlation
                   is not due to a mutational bias. This provides direct
                   evidence for selection on silent sites in those three
                   distantly related multicellular eukaryotes.
                   Surprisingly, there is a strong negative correlation
                   between codon usage and protein length. This effect is
                   not due to a smaller size of highly expressed proteins.
                   Thus, for a same-expression pattern, the selective
                   pressure on codon usage appears to be lower in genes
                   encoding long rather than short proteins. This puzzling
                   observation is not predicted by any of the current
                   models of selection on codon usage and thus raises the
                   question of how translation efficiency affects fitness
                   in multicellular organisms.},
	author = {Duret, L. and Mouchiroud, D.},
	authoraddress = {Laboratoire de Biometrie, Genetique et Biologie des Populations, Unite Mixte de Recherche Centre National de la Recherche Scientifique 5558, Villeurbanne Cedex, France. duret@biomserv.univ-lyon1.fr},
	journal = {Proc Natl Acad Sci U S A},
	keywords = {Animals ; Arabidopsis/*genetics ; Caenorhabditis elegans/embryology/*genetics/growth \& development ; Codon/*genetics ; Drosophila melanogaster/*genetics ; *Evolution ; Expressed Sequence Tags ; *Gene Expression Regulation ; Gene Expression Regulation, Developmental ; Gene Expression Regulation, Plant ; Mutation ; RNA, Messenger/analysis ; Selection (Genetics)},
	language = {eng},
	medline-da = {19990517},
	medline-dcom = {19990517},
	medline-edat = {1999/04/14},
	medline-fau = {Duret, L ; Mouchiroud, D},
	medline-is = {0027-8424 (Print)},
	medline-jid = {7505876},
	medline-jt = {Proceedings of the National Academy of Sciences of the United States of America},
	medline-lr = {20061115},
	medline-mhda = {1999/04/14 00:01},
	medline-own = {NLM},
	medline-pl = {UNITED STATES},
	medline-pmid = {10200288},
	medline-pst = {ppublish},
	medline-pt = {Journal Article ; Research Support, Non-U.S. Gov't},
	medline-pubm = {Print},
	medline-rn = {0 (Codon) ; 0 (RNA, Messenger)},
	medline-sb = {IM},
	medline-so = {Proc Natl Acad Sci U S A. 1999 Apr 13;96(8):4482-7.},
	medline-stat = {MEDLINE},
	number = {8},
	pages = {4482-7},
	title = {Expression pattern and, surprisingly, gene length shape codon usage in {C}aenorhabditis, {D}rosophila, and {A}rabidopsis.},
	url = {http://eutils.ncbi.nlm.nih.gov/entrez/eutils/elink.fcgi?cmd=prlinks&dbfrom=pubmed&retmode=ref&id=10200288},
	volume = {96},
	year = 1999,
	bdsk-url-1 = {http://eutils.ncbi.nlm.nih.gov/entrez/eutils/elink.fcgi?cmd=prlinks&dbfrom=pubmed&retmode=ref&id=10200288}}

@article{Eddy+Durbin1994,
	abstract = {We describe a general approach to several RNA sequence
                   analysis problems using probabilistic models that
                   flexibly describe the secondary structure and primary
                   sequence consensus of an RNA sequence family. We call
                   these models 'covariance models'. A covariance model of
                   tRNA sequences is an extremely sensitive and
                   discriminative tool for searching for additional tRNAs
                   and tRNA-related sequences in sequence databases. A
                   model can be built automatically from an existing
                   sequence alignment. We also describe an algorithm for
                   learning a model and hence a consensus secondary
                   structure from initially unaligned example sequences
                   and no prior structural information. Models trained on
                   unaligned tRNA examples correctly predict tRNA
                   secondary structure and produce high-quality multiple
                   alignments. The approach may be applied to any family
                   of small RNA sequences.},
	author = {Eddy, S. R. and Durbin, R.},
	authoraddress = {MRC Laboratory of Molecular Biology, Cambridge, UK.},
	journal = {Nucleic Acids Res},
	keywords = {Algorithms ; Animals ; Base Sequence ; Caenorhabditis elegans/genetics ; Consensus Sequence ; Information Systems ; *Models, Genetic ; *Models, Statistical ; Molecular Sequence Data ; Nucleic Acid Conformation ; RNA, Transfer/chemistry/*genetics ; Sequence Analysis, RNA/*methods ; Sequence Homology, Nucleic Acid},
	language = {eng},
	medline-da = {19940805},
	medline-dcom = {19940805},
	medline-edat = {1994/06/11},
	medline-fau = {Eddy, S R ; Durbin, R},
	medline-is = {0305-1048 (Print)},
	medline-jid = {0411011},
	medline-jt = {Nucleic acids research},
	medline-lr = {20061115},
	medline-mhda = {1994/06/11 00:01},
	medline-own = {NLM},
	medline-pl = {ENGLAND},
	medline-pmid = {8029015},
	medline-pst = {ppublish},
	medline-pt = {Journal Article ; Research Support, Non-U.S. Gov't},
	medline-pubm = {Print},
	medline-rn = {9014-25-9 (RNA, Transfer)},
	medline-sb = {IM},
	medline-so = {Nucleic Acids Res. 1994 Jun 11;22(11):2079-88.},
	medline-stat = {MEDLINE},
	number = {11},
	pages = {2079-88},
	title = {R{NA} sequence analysis using covariance models.},
	url = {http://eutils.ncbi.nlm.nih.gov/entrez/eutils/elink.fcgi?cmd=prlinks\&dbfrom=pubmed\&retmode=ref\&id=8029015},
	volume = {22},
	year = 1994,
	bdsk-url-1 = {http://eutils.ncbi.nlm.nih.gov/entrez/eutils/elink.fcgi?cmd=prlinks%5C&dbfrom=pubmed%5C&retmode=ref%5C&id=8029015}}

@article{Edgar2004b,
	abstract = {BACKGROUND: In a previous paper, we introduced MUSCLE,
                   a new program for creating multiple alignments of
                   protein sequences, giving a brief summary of the
                   algorithm and showing MUSCLE to achieve the highest
                   scores reported to date on four alignment accuracy
                   benchmarks. Here we present a more complete discussion
                   of the algorithm, describing several previously
                   unpublished techniques that improve biological accuracy
                   and / or computational complexity. We introduce a new
                   option, MUSCLE-fast, designed for high-throughput
                   applications. We also describe a new protocol for
                   evaluating objective functions that align two profiles.
                   RESULTS: We compare the speed and accuracy of MUSCLE
                   with CLUSTALW, Progressive POA and the MAFFT script
                   FFTNS1, the fastest previously published program known
                   to the author. Accuracy is measured using four
                   benchmarks: BAliBASE, PREFAB, SABmark and SMART. We
                   test three variants that offer highest accuracy (MUSCLE
                   with default settings), highest speed (MUSCLE-fast),
                   and a carefully chosen compromise between the two
                   (MUSCLE-prog). We find MUSCLE-fast to be the fastest
                   algorithm on all test sets, achieving average alignment
                   accuracy similar to CLUSTALW in times that are
                   typically two to three orders of magnitude less.
                   MUSCLE-fast is able to align 1,000 sequences of average
                   length 282 in 21 seconds on a current desktop computer.
                   CONCLUSIONS: MUSCLE offers a range of options that
                   provide improved speed and / or alignment accuracy
                   compared with currently available programs. MUSCLE is
                   freely available at http://www.drive5.com/muscle.},
	author = {Edgar, R. C.},
	authoraddress = {Department of Plant and Microbial Biology, 461 Koshland Hall, University of California, Berkeley, CA 94720-3102, USA. bob@drive5.com},
	journal = {BMC Bioinformatics},
	keywords = {Cluster Analysis ; Computational Biology/methods/statistics & numerical data/trends ; Phylogeny ; Sequence Alignment/*methods/statistics & numerical data/*trends ; *Software ; Software Design ; Time Factors},
	language = {eng},
	medline-aid = {10.1186/1471-2105-5-113 [doi] ; 1471-2105-5-113 [pii]},
	medline-da = {20040920},
	medline-dcom = {20041029},
	medline-dep = {20040819},
	medline-edat = {2004/08/21 05:00},
	medline-fau = {Edgar, Robert C},
	medline-is = {1471-2105 (Electronic)},
	medline-jid = {100965194},
	medline-jt = {BMC bioinformatics},
	medline-lr = {20061115},
	medline-mhda = {2004/10/30 09:00},
	medline-own = {NLM},
	medline-phst = {2004/03/25 [received] ; 2004/08/19 [accepted] ; 2004/08/19 [aheadofprint]},
	medline-pl = {England},
	medline-pmid = {15318951},
	medline-pst = {epublish},
	medline-pt = {Comparative Study ; Journal Article},
	medline-pubm = {Electronic},
	medline-sb = {IM},
	medline-so = {BMC Bioinformatics. 2004 Aug 19;5:113.},
	medline-stat = {MEDLINE},
	pages = {113},
	title = {M{USCLE}: a multiple sequence alignment method with reduced time and space complexity.},
	url = {http://eutils.ncbi.nlm.nih.gov/entrez/eutils/elink.fcgi?cmd=prlinks\&dbfrom=pubmed\&retmode=ref\&id=15318951},
	volume = {5},
	year = 2004,
	bdsk-url-1 = {http://eutils.ncbi.nlm.nih.gov/entrez/eutils/elink.fcgi?cmd=prlinks%5C&dbfrom=pubmed%5C&retmode=ref%5C&id=15318951}}

@article{Edgar2004,
	abstract = {We describe MUSCLE, a new computer program for
                   creating multiple alignments of protein sequences.
                   Elements of the algorithm include fast distance
                   estimation using kmer counting, progressive alignment
                   using a new profile function we call the
                   log-expectation score, and refinement using
                   tree-dependent restricted partitioning. The speed and
                   accuracy of MUSCLE are compared with T-Coffee, MAFFT
                   and CLUSTALW on four test sets of reference alignments:
                   BAliBASE, SABmark, SMART and a new benchmark, PREFAB.
                   MUSCLE achieves the highest, or joint highest, rank in
                   accuracy on each of these sets. Without refinement,
                   MUSCLE achieves average accuracy statistically
                   indistinguishable from T-Coffee and MAFFT, and is the
                   fastest of the tested methods for large numbers of
                   sequences, aligning 5000 sequences of average length
                   350 in 7 min on a current desktop computer. The MUSCLE
                   program, source code and PREFAB test data are freely
                   available at http://www.drive5. com/muscle.},
	author = {Edgar, R. C.},
	authoraddress = {bob@drive5.com},
	journal = {Nucleic Acids Res},
	keywords = {Algorithms ; Amino Acid Motifs ; Amino Acid Sequence ; Internet ; Molecular Sequence Data ; Reproducibility of Results ; Sequence Alignment/*methods ; Sequence Analysis, Protein/*methods ; *Software ; Time Factors},
	language = {eng},
	medline-aid = {10.1093/nar/gkh340 [doi] ; 32/5/1792 [pii]},
	medline-da = {20040322},
	medline-dcom = {20040706},
	medline-dep = {20040319},
	medline-edat = {2004/03/23 05:00},
	medline-fau = {Edgar, Robert C},
	medline-is = {1362-4962 (Electronic)},
	medline-jid = {0411011},
	medline-jt = {Nucleic acids research},
	medline-lr = {20061115},
	medline-mhda = {2004/07/09 05:00},
	medline-own = {NLM},
	medline-phst = {2004 [ppublish]},
	medline-pl = {England},
	medline-pmid = {15034147},
	medline-pst = {epublish},
	medline-pt = {Comparative Study ; Evaluation Studies ; Journal Article},
	medline-pubm = {Electronic-Print},
	medline-sb = {IM},
	medline-so = {Nucleic Acids Res. 2004 Mar 19;32(5):1792-7. Print 2004.},
	medline-stat = {MEDLINE},
	number = {5},
	pages = {1792-7},
	title = {M{USCLE}: multiple sequence alignment with high accuracy and high throughput.},
	url = {http://eutils.ncbi.nlm.nih.gov/entrez/eutils/elink.fcgi?cmd=prlinks\&dbfrom=pubmed\&retmode=ref\&id=15034147},
	volume = {32},
	year = 2004,
	bdsk-url-1 = {http://eutils.ncbi.nlm.nih.gov/entrez/eutils/elink.fcgi?cmd=prlinks%5C&dbfrom=pubmed%5C&retmode=ref%5C&id=15034147}}

@article{Efron1992,
	author = {Efron, B},
	journal = {J Royal Statist Soc B},
	pages = {83-127},
	title = {Jackknife-after-bootstrap standard errors and influence functions (with {D}iscussion)},
	volume = {54},
	year = 1992}

@book{Efron+Tibshirani1993,
	author = {Efron, B. and Tibshirani, R. J.},
	city = {New York},
	publisher = {Chapman and Hall},
	title = {An {I}ntroduction to the {B}ootstrap},
	year = 1993}

@article{Eizirik+2010,
	abstract = {The mammalian order Carnivora has attracted the
                   attention of scientists of various disciplines for
                   decades, leading to intense interest in defining its
                   supra-familial relationships. In the last few years,
                   major changes to the topological structure of the
                   carnivoran tree have been proposed and supported by
                   various molecular data sets, radically changing the
                   traditional view of family composition in this order.
                   Although a sequence of molecular studies have
                   established a growing consensus with respect to most
                   inter-familial relationships, no analysis so far has
                   included all carnivoran lineages (both feliform and
                   caniform) in an integrated data set, so as to determine
                   comparative patterns of diversification. Moreover, no
                   study conducted thus far has estimated divergence dates
                   among all carnivoran families, which is an important
                   requirement in the attempt to understand the patterns
                   and tempo of diversification in this group. In this
                   study, we have investigated the phylogenetic
                   relationships among carnivoran families, and performed
                   molecular dating analyses of the inferred nodes. We
                   assembled a molecular supermatrix containing 14 genes
                   (7765 bp), most of which have not been previously used
                   in supra-familial carnivoran phylogenetics, for 50
                   different genera representing all carnivoran families.
                   Analysis of this data set led to consistent and robust
                   resolution of all supra-familial nodes in the
                   carnivoran tree, and allowed the construction of a
                   molecular timescale for the evolution of this mammalian
                   order.},
	author = {Eizirik, E. and Murphy, W. J. and Koepfli, K. P. and Johnson, W. E. and Dragoo, J. W. and Wayne, R. K. and O'Brien, S. J.},
	authoraddress = {Faculdade de Biociencias, PUCRS, Porto Alegre, RS, Brazil. eduardo.eizirik@pucrs.br},
	journal = {Mol Phylogenet Evol},
	keywords = {Animals ; Carnivora/classification/*genetics ; Cell Nucleus/genetics ; *Evolution, Molecular ; Fossils ; Likelihood Functions ; Models, Genetic ; *Phylogeny ; Sequence Analysis, DNA},
	language = {eng},
	medline-aid = {S1055-7903(10)00044-8 [pii] ; 10.1016/j.ympev.2010.01.033 [doi]},
	medline-ci = {Copyright 2010 Elsevier Inc. All rights reserved.},
	medline-crdt = {2010/02/09 06:00},
	medline-da = {20100531},
	medline-dcom = {20100723},
	medline-dep = {20100204},
	medline-edat = {2010/02/09 06:00},
	medline-fau = {Eizirik, Eduardo ; Murphy, William J ; Koepfli, Klaus-Peter ; Johnson, Warren E ; Dragoo, Jerry W ; Wayne, Robert K ; O'Brien, Stephen J},
	medline-is = {1095-9513 (Electronic) ; 1055-7903 (Linking)},
	medline-jid = {9304400},
	medline-jt = {Molecular phylogenetics and evolution},
	medline-mhda = {2010/07/24 06:00},
	medline-own = {NLM},
	medline-phst = {2009/06/30 [received] ; 2010/01/21 [revised] ; 2010/01/29 [accepted] ; 2010/02/04 [aheadofprint]},
	medline-pl = {United States},
	medline-pmid = {20138220},
	medline-pst = {ppublish},
	medline-pt = {Journal Article},
	medline-sb = {IM},
	medline-so = {Mol Phylogenet Evol. 2010 Jul;56(1):49-63. Epub 2010 Feb 4.},
	medline-stat = {MEDLINE},
	number = {1},
	pages = {49-63},
	title = {Pattern and timing of diversification of the mammalian order {C}arnivora inferred from multiple nuclear gene sequences.},
	url = {http://eutils.ncbi.nlm.nih.gov/entrez/eutils/elink.fcgi?cmd=prlinks&dbfrom=pubmed&retmode=ref&id=20138220},
	volume = {56},
	year = 2010,
	bdsk-url-1 = {http://eutils.ncbi.nlm.nih.gov/entrez/eutils/elink.fcgi?cmd=prlinks&dbfrom=pubmed&retmode=ref&id=20138220}}

@article{Elf+2003,
	abstract = {We modeled how the charged levels of different
                   transfer RNAs (tRNAs) that carry the same amino acid
                   (isoacceptors) respond when this amino acid becomes
                   growth-limiting. The charged levels will approach zero
                   for some isoacceptors (such as tRNA2Leu) and remain
                   high for others (such as tRNA4Leu), as determined by
                   the concentrations of isoacceptors and how often their
                   codons occur in protein synthesis. The theory accounts
                   for (synonymous) codons for the same amino acid that
                   are used in ribosome-mediated transcriptional
                   attenuation, the choices of synonymous codons in
                   trans-translating transfermessenger RNA, and the
                   overrepresentation of rare codons in messenger RNAs for
                   amino acid biosynthetic enzymes.},
	author = {Elf, J. and Nilsson, D. and Tenson, T. and Ehrenberg, M.},
	authoraddress = {Department of Cell and Molecular Biology, Uppsala University, Biomedical Center, Box 596, 751 24 Uppsala, Sweden.},
	journal = {Science},
	keywords = {Amino Acids/*metabolism ; Amino Acyl-tRNA Synthetases/metabolism ; *Codon ; Escherichia coli/*genetics/growth \& development/metabolism ; Escherichia coli Proteins/biosynthesis/genetics ; Frameshifting, Ribosomal ; Gene Expression Regulation, Bacterial ; Kinetics ; Mathematics ; Models, Genetic ; Operon ; *Protein Biosynthesis ; Pyrophosphatases/genetics/metabolism ; RNA, Bacterial/genetics/metabolism ; RNA, Messenger/genetics/metabolism ; RNA, Transfer/genetics/metabolism ; RNA, Transfer, Amino Acyl/genetics/*metabolism ; Research Support, Non-U.S. Gov't ; Ribosomes/metabolism},
	language = {eng},
	medline-aid = {10.1126/science.1083811 [doi] ; 300/5626/1718 [pii]},
	medline-da = {20030613},
	medline-dcom = {20030630},
	medline-edat = {2003/06/14 05:00},
	medline-fau = {Elf, Johan ; Nilsson, Daniel ; Tenson, Tanel ; Ehrenberg, Mans},
	medline-is = {1095-9203},
	medline-jid = {0404511},
	medline-lr = {20041117},
	medline-mhda = {2003/07/02 05:00},
	medline-own = {NLM},
	medline-pl = {United States},
	medline-pmid = {12805541},
	medline-pst = {ppublish},
	medline-pt = {Journal Article},
	medline-pubm = {Print},
	medline-rn = {0 (Amino Acids) ; 0 (Codon) ; 0 (Escherichia coli Proteins) ; 0 (RNA, Bacterial) ; 0 (RNA, Messenger) ; 0 (RNA, Transfer, Amino Acyl) ; 0 (tmRNA) ; 9014-25-9 (RNA, Transfer) ; EC 3.1.7.2 (guanosine-3',5'-bis(diphosphate) 3'-pyrophosphatase) ; EC 3.6.1.- (Pyrophosphatases) ; EC 6.1.1.- (Amino Acyl-tRNA Synthetases)},
	medline-sb = {IM},
	medline-so = {Science 2003 Jun 13;300(5626):1718-22.},
	medline-stat = {MEDLINE},
	number = {5626},
	pages = {1718-22},
	title = {Selective charging of t{RNA} isoacceptors explains patterns of codon usage.},
	url = {http://eutils.ncbi.nlm.nih.gov/entrez/eutils/elink.fcgi?cmd=prlinks\&dbfrom=pubmed\&retmode=ref\&id=12805541},
	volume = {300},
	year = 2003,
	bdsk-url-1 = {http://eutils.ncbi.nlm.nih.gov/entrez/eutils/elink.fcgi?cmd=prlinks%5C&dbfrom=pubmed%5C&retmode=ref%5C&id=12805541}}

@article{Eller+2004,
	abstract = {A primary objection from a population genetics
                   perspective to a multiregional model of modern human
                   origins is that the model posits a large census size,
                   whereas genetic data suggest a small effective
                   population size. The relationship between census size
                   and effective size is complex, but arguments based on
                   an island model of migration show that if the effective
                   population size reflects the number of breeding
                   individuals and the effects of population subdivision,
                   then an effective population size of 10,000 is
                   inconsistent with the census size of 500,000 to
                   1,000,000 that has been suggested by archeological
                   evidence. However, these models have ignored the
                   effects of population extinction and recolonization,
                   which increase the expected variance among demes and
                   reduce the inbreeding effective population size. Using
                   models developed for population extinction and
                   recolonization, we show that a large census size
                   consistent with the multiregional model can be
                   reconciled with an effective population size of 10,000,
                   but genetic variation among demes must be high,
                   reflecting low interdeme migration rates and a
                   colonization process that involves a small number of
                   colonists or kin-structured colonization. Ethnographic
                   and archeological evidence is insufficient to determine
                   whether such demographic conditions existed among
                   Pleistocene human populations, and further work needs
                   to be done. More realistic models that incorporate
                   isolation by distance and heterogeneity in extinction
                   rates and effective deme sizes also need to be
                   developed. However, if true, a process of population
                   extinction and recolonization has interesting
                   implications for human demographic history.},
	author = {Eller, E. and Hawks, J. and Relethford, J. H.},
	authoraddress = {Barbara Davis Center for Childhood Diabetes, University of Colorado Health Sciences Center, Denver, CO 80262, USA.},
	journal = {Hum Biol},
	keywords = {Animals ; *Anthropology, Physical ; Censuses ; *Gene Frequency ; *Genetics, Population ; Geography ; *Hominidae ; Humans ; Models, Statistical ; *Population Density ; Population Dynamics ; Research Support, U.S. Gov't, Non-P.H.S. ; *Variation (Genetics)},
	language = {eng},
	medline-da = {20050310},
	medline-dcom = {20050504},
	medline-edat = {2005/03/11 09:00},
	medline-fau = {Eller, Elise ; Hawks, John ; Relethford, John H},
	medline-is = {0018-7143 (Print)},
	medline-jid = {0116717},
	medline-jt = {Human biology; an international record of research.},
	medline-mhda = {2005/05/05 09:00},
	medline-own = {NLM},
	medline-pl = {United States},
	medline-pmid = {15757241},
	medline-pst = {ppublish},
	medline-pt = {Journal Article},
	medline-pubm = {Print},
	medline-sb = {IM},
	medline-so = {Hum Biol. 2004 Oct;76(5):689-709.},
	medline-stat = {MEDLINE},
	number = {5},
	pages = {689-709},
	title = {Local extinction and recolonization, species effective population size, and modern human origins.},
	url = {http://eutils.ncbi.nlm.nih.gov/entrez/eutils/elink.fcgi?cmd=prlinks\&dbfrom=pubmed\&retmode=ref\&id=15757241},
	volume = {76},
	year = 2004,
	bdsk-url-1 = {http://eutils.ncbi.nlm.nih.gov/entrez/eutils/elink.fcgi?cmd=prlinks%5C&dbfrom=pubmed%5C&retmode=ref%5C&id=15757241}}

@article{Endo+1996,
	abstract = {We conducted a systematic search for the candidate
                   genes on which positive selection may operate, on the
                   premise that for such genes the number of nonsynonymous
                   substitution is expected to be larger than that of
                   synonymous substitutions when the nucleotide sequences
                   of genes under investigation are compared with each
                   other. By obtaining 3,595 groups of homologous
                   sequences from the DDBJ, EMBL, and GenBank DNA sequence
                   databases, we found that 17 gene groups can be the
                   candidates for the genes on which positive selection
                   may operate. Thus, such genes are found to occupy only
                   about 0.5% of the vast number of gene groups so far
                   available. Interestingly enough 9 out of the 17 gene
                   groups were the surface antigens of parasites or
                   viruses.},
	author = {Endo, T. and Ikeo, K. and Gojobori, T.},
	authoraddress = {National Institute of Genetics, Mishima, Japan.},
	journal = {Mol Biol Evol},
	keywords = {Amino Acid Sequence ; Animals ; Antigens, Bacterial/genetics ; Antigens, Protozoan/genetics ; Antigens, Viral/genetics ; Base Sequence ; Databases, Factual ; *Genes ; Molecular Sequence Data ; *Selection, Genetic ; Sequence Alignment/*methods},
	language = {eng},
	medline-crdt = {1996/05/01 00:00},
	medline-da = {19960815},
	medline-dcom = {19960815},
	medline-edat = {1996/05/01},
	medline-fau = {Endo, T ; Ikeo, K ; Gojobori, T},
	medline-is = {0737-4038 (Print) ; 0737-4038 (Linking)},
	medline-jid = {8501455},
	medline-jt = {Molecular biology and evolution},
	medline-lr = {20091119},
	medline-mhda = {1996/05/01 00:01},
	medline-own = {NLM},
	medline-pl = {UNITED STATES},
	medline-pmid = {8676743},
	medline-pst = {ppublish},
	medline-pt = {Journal Article},
	medline-rn = {0 (Antigens, Bacterial) ; 0 (Antigens, Protozoan) ; 0 (Antigens, Viral)},
	medline-sb = {IM},
	medline-so = {Mol Biol Evol. 1996 May;13(5):685-90.},
	medline-stat = {MEDLINE},
	number = {5},
	pages = {685-90},
	title = {Large-scale search for genes on which positive selection may operate.},
	url = {http://eutils.ncbi.nlm.nih.gov/entrez/eutils/elink.fcgi?cmd=prlinks\&dbfrom=pubmed\&retmode=ref\&id=8676743},
	volume = {13},
	year = 1996,
	bdsk-url-1 = {http://eutils.ncbi.nlm.nih.gov/entrez/eutils/elink.fcgi?cmd=prlinks%5C&dbfrom=pubmed%5C&retmode=ref%5C&id=8676743}}

@article{Enserink2006,
	author = {Enserink, M.},
	journal = {Science},
	pages = {1725},
	title = {What came before 1918? {A}rchaeovirologist offers a first glimpse.},
	volume = {312},
	year = 2006}

@article{Ermolaeva2001,
	abstract = {In most bacteria, synonymous codons are not used with
                   equal frequencies. Different factors have been proposed
                   to contribute to codon usage preference, including
                   translational selection, GC composition,
                   strand-specific mutational bias, amino acid
                   conservation, protein hydropathy, transcriptional
                   selection and even RNA stability. The review discusses
                   these factors and their contribution to bias in
                   synonymous codon usage in bacterial genomes.},
	author = {Ermolaeva, M.D.},
	authoraddress = {The Institute for Genomic Research, Rockville, MD 20850, USA. mariae@tigr.org},
	journal = {Curr Issues Mol Biol},
	keywords = {Bacteria/*genetics ; Bacterial Proteins/genetics ; Base Composition ; Codon/*genetics ; Protein Biosynthesis ; Research Support, U.S. Gov't, Non-P.H.S.},
	language = {eng},
	medline-da = {20011126},
	medline-dcom = {20020502},
	medline-edat = {2001/11/27 10:00},
	medline-fau = {Ermolaeva, M D},
	medline-is = {1467-3037},
	medline-jid = {100931761},
	medline-lr = {20041117},
	medline-mhda = {2002/05/03 10:01},
	medline-own = {NLM},
	medline-pl = {England},
	medline-pmid = {11719972},
	medline-pst = {ppublish},
	medline-pt = {Journal Article ; Review ; Review, Tutorial},
	medline-pubm = {Print},
	medline-rf = {57},
	medline-rn = {0 (Bacterial Proteins) ; 0 (Codon)},
	medline-sb = {IM},
	medline-so = {Curr Issues Mol Biol 2001 Oct;3(4):91-7.},
	medline-stat = {MEDLINE},
	number = {4},
	pages = {91-7},
	title = {Synonymous codon usage in bacteria.},
	url = {http://eutils.ncbi.nlm.nih.gov/entrez/eutils/elink.fcgi?cmd=prlinks\&dbfrom=pubmed\&retmode=ref\&id=11719972},
	volume = {3},
	year = 2001,
	bdsk-url-1 = {http://eutils.ncbi.nlm.nih.gov/entrez/eutils/elink.fcgi?cmd=prlinks%5C&dbfrom=pubmed%5C&retmode=ref%5C&id=11719972}}

@article{Eyre-Walker1994,
	abstract = {It has been suggested that the differences in
                   synonymous codon use between mammalian genes within a
                   genome are due to differences in the efficiency of DNA
                   mismatch repair. This hypothesis was tested by
                   developing a model of mismatch repair, which was used
                   to predict the expected relationship between the rate
                   of substitution and G+C content at silent sites. It was
                   found that the silent-substitution rate should decline
                   with increasing G+C content over most of the
                   G+C-content range, if it is assumed that mismatch
                   repair is G+C biased, an assumption which is supported
                   by data. This prediction was then tested on a set of 58
                   primate and artiodactyl genes. There was no evidence of
                   a direct decline in substitution rate with increasing
                   G+C content, for either twofold- or fourfold-degenerate
                   sites. It was therefore concluded that variation in the
                   efficiency of mismatch repair is not responsible for
                   the differences in synonymous codon use between
                   mammalian genes. In support of this conclusion,
                   analysis of the model also showed that the parameter
                   range over which mismatch repair can explain the
                   differences in synonymous codon use between genes is
                   very small.},
	author = {Eyre-Walker, A.},
	authoraddress = {Institute of Cell, Animal and Population Biology, University of Edinburgh.},
	journal = {Mol Biol Evol},
	keywords = {Animals ; Base Composition ; Codon/*genetics ; Computer Simulation ; DNA Repair/*genetics ; *Evolution ; Mammals/*genetics ; Models, Genetic},
	language = {eng},
	medline-da = {19940407},
	medline-dcom = {19940407},
	medline-edat = {1994/01/01},
	medline-fau = {Eyre-Walker, A},
	medline-is = {0737-4038 (Print)},
	medline-jid = {8501455},
	medline-jt = {Molecular biology and evolution},
	medline-lr = {20061115},
	medline-mhda = {1994/01/01 00:01},
	medline-own = {NLM},
	medline-pl = {UNITED STATES},
	medline-pmid = {8121289},
	medline-pst = {ppublish},
	medline-pt = {Journal Article ; Research Support, Non-U.S. Gov't},
	medline-pubm = {Print},
	medline-rn = {0 (Codon)},
	medline-sb = {IM},
	medline-so = {Mol Biol Evol. 1994 Jan;11(1):88-98.},
	medline-stat = {MEDLINE},
	number = {1},
	pages = {88-98},
	title = {D{NA} mismatch repair and synonymous codon evolution in mammals.},
	url = {http://eutils.ncbi.nlm.nih.gov/entrez/eutils/elink.fcgi?cmd=prlinks\&dbfrom=pubmed\&retmode=ref\&id=8121289},
	volume = {11},
	year = 1994,
	bdsk-url-1 = {http://eutils.ncbi.nlm.nih.gov/entrez/eutils/elink.fcgi?cmd=prlinks%5C&dbfrom=pubmed%5C&retmode=ref%5C&id=8121289}}

@article{Eyre-Walker1997,
	author = {Eyre-Walker, A.},
	journal = {Genetics},
	keywords = {Mathematical Computing ; Models, Genetic ; *Mutagenesis ; *Selection (Genetics) ; *Statistics},
	language = {eng},
	medline-cin = {Genetics. 1997 Dec;147(4):1989-91. PMID: 9409854},
	medline-con = {Genetics. 1995 Feb;139(2):1067-76. PMID: 7713409},
	medline-da = {19980219},
	medline-dcom = {19980219},
	medline-edat = {1997/12/31},
	medline-fau = {Eyre-Walker, A},
	medline-is = {0016-6731 (Print)},
	medline-jid = {0374636},
	medline-jt = {Genetics},
	medline-lr = {20011126},
	medline-mhda = {1997/12/31 00:01},
	medline-own = {NLM},
	medline-pl = {UNITED STATES},
	medline-pmid = {9409853},
	medline-pst = {ppublish},
	medline-pt = {Comment ; Letter},
	medline-pubm = {Print},
	medline-sb = {IM},
	medline-so = {Genetics. 1997 Dec;147(4):1983-7.},
	medline-stat = {MEDLINE},
	number = {4},
	pages = {1983-7},
	title = {Differentiating between selection and mutation bias.},
	url = {http://eutils.ncbi.nlm.nih.gov/entrez/eutils/elink.fcgi?cmd=prlinks\&dbfrom=pubmed\&retmode=ref\&id=9409853},
	volume = {147},
	year = 1997,
	bdsk-url-1 = {http://eutils.ncbi.nlm.nih.gov/entrez/eutils/elink.fcgi?cmd=prlinks%5C&dbfrom=pubmed%5C&retmode=ref%5C&id=9409853}}

@article{Eyre-Walker2006,
	abstract = {The role of positive darwinian selection in evolution
                   at the molecular level has been keenly debated for many
                   years, with little resolution. However, a recent
                   increase in DNA sequence data and the development of
                   new methods of analysis have finally made this question
                   tractable. Here, I review the current state-of-play of
                   the field. Initial estimates in Drosophila suggest that
                   approximately 50% of all amino acid substitutions, and
                   a substantial fraction of substitutions in non-coding
                   DNA, have been fixed as a consequence of adaptive
                   evolution. Estimates in microorganisms are even higher.
                   By contrast, there is little evidence of widespread
                   adaptive evolution in our own species.},
	author = {Eyre-Walker, A.},
	authoraddress = {National Evolutionary Synthesis Center, Durham, NC 27705, USA. a.c.eyre-walker@sussex.ac.uk},
	journal = {Trends Ecol Evol},
	keywords = {Adaptation, Physiological/*genetics ; *Evolution ; Genomics/*methods ; Time Factors},
	language = {eng},
	medline-aid = {S0169-5347(06)00203-5 [pii] ; 10.1016/j.tree.2006.06.015 [doi]},
	medline-da = {20060918},
	medline-dcom = {20061129},
	medline-dep = {20060703},
	medline-edat = {2006/07/06 09:00},
	medline-fau = {Eyre-Walker, Adam},
	medline-is = {0169-5347 (Print)},
	medline-jid = {8805125},
	medline-jt = {Trends in ecology & evolution (Personal edition)},
	medline-mhda = {2006/12/09 09:00},
	medline-own = {NLM},
	medline-phst = {2006/02/08 [received] ; 2006/05/17 [revised] ; 2006/06/19 [accepted] ; 2006/07/03 [aheadofprint]},
	medline-pl = {England},
	medline-pmid = {16820244},
	medline-pst = {ppublish},
	medline-pt = {Journal Article ; Research Support, Non-U.S. Gov't ; Review},
	medline-pubm = {Print-Electronic},
	medline-rf = {56},
	medline-sb = {IM},
	medline-so = {Trends Ecol Evol. 2006 Oct;21(10):569-75. Epub 2006 Jul 3.},
	medline-stat = {MEDLINE},
	number = {10},
	pages = {569-75},
	title = {The genomic rate of adaptive evolution.},
	url = {http://eutils.ncbi.nlm.nih.gov/entrez/eutils/elink.fcgi?cmd=prlinks\&dbfrom=pubmed\&retmode=ref\&id=16820244},
	volume = {21},
	year = 2006,
	bdsk-url-1 = {http://eutils.ncbi.nlm.nih.gov/entrez/eutils/elink.fcgi?cmd=prlinks%5C&dbfrom=pubmed%5C&retmode=ref%5C&id=16820244}}

@article{Eyre-Walker+Bulmer1995,
	abstract = {It has been shown previously that the synonymous
                   substitution rate between Escherichia coli and
                   Salmonella typhimurium is lower in highly than in
                   weakly expressed genes, and it has been suggested that
                   this is due to stronger selection for translational
                   efficiency in highly expressed genes as reflected in
                   their greater codon usage bias. This hypothesis is
                   tested here by comparing the substitution rate in codon
                   families with different patterns of synonymous codon
                   use. It is shown that the decline in the substitution
                   rate across expression levels is as great for codon
                   families that do not appear to be subject to selection
                   for translational efficiency as for those that are.
                   This implies that selection on translational efficiency
                   is not responsible for the decline in the substitution
                   rate across genes. It is argued that the most likely
                   explanation for this decline is a decrease in the
                   mutation rate. It is also shown that a simple
                   evolutionary model in which synonymous codon use is
                   determined by a balance between mutation, selection for
                   an optimal codon, and genetic drift predicts that
                   selection should have little effect on the substitution
                   rate in the present case.},
	author = {Eyre-Walker, A. and Bulmer, M.},
	authoraddress = {Department of Biological Sciences, Rutgers University, Piscataway, New Jersey 08855-1059, USA.},
	journal = {Genetics},
	keywords = {Codon/*genetics ; Enterobacteriaceae/*genetics ; Escherichia coli/genetics ; Evolution, Molecular ; Gene Frequency ; *Models, Genetic ; *Mutation ; *Protein Biosynthesis ; Salmonella typhimurium/genetics ; Selection (Genetics) ; Sequence Alignment},
	language = {eng},
	medline-da = {19960117},
	medline-dcom = {19960117},
	medline-edat = {1995/08/01},
	medline-fau = {Eyre-Walker, A ; Bulmer, M},
	medline-is = {0016-6731 (Print)},
	medline-jid = {0374636},
	medline-jt = {Genetics.},
	medline-lr = {20041117},
	medline-mhda = {1995/08/01 00:01},
	medline-own = {NLM},
	medline-pl = {UNITED STATES},
	medline-pmid = {7498779},
	medline-pst = {ppublish},
	medline-pt = {Journal Article},
	medline-pubm = {Print},
	medline-rn = {0 (Codon)},
	medline-sb = {IM},
	medline-so = {Genetics. 1995 Aug;140(4):1407-12.},
	medline-stat = {MEDLINE},
	number = {4},
	pages = {1407-12},
	title = {Synonymous substitution rates in enterobacteria.},
	url = {http://eutils.ncbi.nlm.nih.gov/entrez/eutils/elink.fcgi?cmd=prlinks\&dbfrom=pubmed\&retmode=ref\&id=7498779},
	volume = {140},
	year = 1995,
	bdsk-url-1 = {http://eutils.ncbi.nlm.nih.gov/entrez/eutils/elink.fcgi?cmd=prlinks%5C&dbfrom=pubmed%5C&retmode=ref%5C&id=7498779}}

@article{Eyre-Walker+Bulmer1993,
	abstract = {Synonymous codon usage is less biased at the start of
                   Escherichia coli genes than elsewhere. The rate of
                   synonymous substitution between E.coli and Salmonella
                   typhimurium is substantially reduced near the start of
                   the gene, which suggests the presence of an additional
                   selection pressure which competes with the selection
                   for codons which are most rapidly translated. Possible
                   competing sources of selection are the presence of
                   secondary ribosome binding sites downstream from the
                   start codon, the avoidance of mRNA secondary structure
                   near the start of the gene and the use of sub-optimal
                   codons to regulate gene expression. We provide evidence
                   against the last of these possibilities. We also show
                   that there is a decrease in the frequency of A, and an
                   increase in the frequency of G along the E.coli genes
                   at all three codon positions. We argue that these
                   results are most consistent with selection to avoid
                   mRNA secondary structure.},
	author = {Eyre-Walker, A. and Bulmer, M.},
	authoraddress = {Department of Biological Sciences, Rutgers University, Piscataway, NJ 08855-1059.},
	journal = {Nucleic Acids Res},
	keywords = {Base Composition ; *Codon ; DNA, Bacterial/genetics ; Escherichia coli/*genetics ; *Genes, Bacterial ; Salmonella typhimurium/*genetics ; Selection (Genetics)},
	language = {eng},
	medline-da = {19931217},
	medline-dcom = {19931217},
	medline-edat = {1993/09/25},
	medline-fau = {Eyre-Walker, A ; Bulmer, M},
	medline-is = {0305-1048 (Print)},
	medline-jid = {0411011},
	medline-jt = {Nucleic acids research},
	medline-lr = {20061115},
	medline-mhda = {1993/09/25 00:01},
	medline-own = {NLM},
	medline-pl = {ENGLAND},
	medline-pmid = {8233796},
	medline-pst = {ppublish},
	medline-pt = {Comparative Study ; Journal Article},
	medline-pubm = {Print},
	medline-rn = {0 (Codon) ; 0 (DNA, Bacterial)},
	medline-sb = {IM},
	medline-so = {Nucleic Acids Res. 1993 Sep 25;21(19):4599-603.},
	medline-stat = {MEDLINE},
	number = {19},
	pages = {4599-603},
	title = {Reduced synonymous substitution rate at the start of enterobacterial genes.},
	url = {http://eutils.ncbi.nlm.nih.gov/entrez/eutils/elink.fcgi?cmd=prlinks&dbfrom=pubmed&retmode=ref&id=8233796},
	volume = {21},
	year = 1993,
	bdsk-url-1 = {http://eutils.ncbi.nlm.nih.gov/entrez/eutils/elink.fcgi?cmd=prlinks&dbfrom=pubmed&retmode=ref&id=8233796}}

@article{Eyre-Walker+Keightley2007,
	abstract = {The distribution of fitness effects (DFE) of new
                   mutations is a fundamental entity in genetics that has
                   implications ranging from the genetic basis of complex
                   disease to the stability of the molecular clock. It has
                   been studied by two different approaches: mutation
                   accumulation and mutagenesis experiments, and the
                   analysis of DNA sequence data. The proportion of
                   mutations that are advantageous, effectively neutral
                   and deleterious varies between species, and the DFE
                   differs between coding and non-coding DNA. Despite
                   these differences between species and genomic regions,
                   some general principles have emerged: advantageous
                   mutations are rare, and those that are strongly
                   selected are exponentially distributed; and the DFE of
                   deleterious mutations is complex and multi-modal.},
	author = {Eyre-Walker, A. and Keightley, P. D.},
	authoraddress = {Centre for the Study of Evolution, University of Sussex, Brighton, BN1 9QG, UK. a.c.eyre-walker@sussex.ac.uk},
	journal = {Nat Rev Genet},
	keywords = {Amino Acid Substitution ; Animals ; DNA/genetics ; Evolution, Molecular ; Humans ; *Models, Genetic ; Mutagenesis ; *Mutation ; Polymorphism, Single Nucleotide},
	language = {eng},
	medline-aid = {nrg2146 [pii] ; 10.1038/nrg2146 [doi]},
	medline-crdt = {2007/07/20 09:00},
	medline-da = {20070719},
	medline-dcom = {20070926},
	medline-edat = {2007/07/20 09:00},
	medline-fau = {Eyre-Walker, Adam ; Keightley, Peter D},
	medline-gr = {Wellcome Trust/United Kingdom},
	medline-is = {1471-0056 (Print) ; 1471-0056 (Linking)},
	medline-jid = {100962779},
	medline-jt = {Nature reviews. Genetics},
	medline-mhda = {2007/09/27 09:00},
	medline-own = {NLM},
	medline-pl = {England},
	medline-pmid = {17637733},
	medline-pst = {ppublish},
	medline-pt = {Journal Article ; Research Support, Non-U.S. Gov't ; Review},
	medline-rf = {93},
	medline-rn = {9007-49-2 (DNA)},
	medline-sb = {IM},
	medline-so = {Nat Rev Genet. 2007 Aug;8(8):610-8.},
	medline-stat = {MEDLINE},
	number = {8},
	pages = {610-8},
	title = {The distribution of fitness effects of new mutations.},
	url = {http://eutils.ncbi.nlm.nih.gov/entrez/eutils/elink.fcgi?cmd=prlinks\&dbfrom=pubmed\&retmode=ref\&id=17637733},
	volume = {8},
	year = 2007,
	bdsk-url-1 = {http://eutils.ncbi.nlm.nih.gov/entrez/eutils/elink.fcgi?cmd=prlinks%5C&dbfrom=pubmed%5C&retmode=ref%5C&id=17637733}}

@article{Eyre-Walker1991,
	abstract = {A new statistical test has been developed to detect
                   selection on silent sites. This test compares the codon
                   usage within a gene and thus does not require knowledge
                   of which genes are under the greatest selection, that
                   there exist common trends in codon usage across genes,
                   or that genes have the same mutation pattern. It also
                   controls for mutational biases that might be introduced
                   by the adjacent bases. The test was applied to 62
                   mammalian sequences, and significant codon usage biases
                   were detected in all three species examined (humans,
                   rats, and mice). However, these biases appear not to be
                   the consequence of selection, but of the first base
                   pair in the codon influencing the mutation pattern at
                   the third position.},
	author = {Eyre-Walker, A. C.},
	authoraddress = {Institute of Cell, Animal and Population Biology, University of Edinburgh, United Kingdom.},
	journal = {J Mol Evol},
	keywords = {Animals ; Base Composition ; Codon/*genetics ; Humans ; Mammals/*genetics ; Mice ; Models, Genetic ; Models, Statistical ; *Mutation ; Proteins/*genetics ; Rats ; Reading Frames ; *Selection (Genetics)},
	language = {eng},
	medline-da = {19920103},
	medline-dcom = {19920103},
	medline-edat = {1991/11/01},
	medline-fau = {Eyre-Walker, A C},
	medline-is = {0022-2844 (Print)},
	medline-jid = {0360051},
	medline-jt = {Journal of molecular evolution},
	medline-lr = {20061115},
	medline-mhda = {1991/11/01 00:01},
	medline-own = {NLM},
	medline-pl = {UNITED STATES},
	medline-pmid = {1960741},
	medline-pst = {ppublish},
	medline-pt = {Journal Article ; Research Support, Non-U.S. Gov't},
	medline-pubm = {Print},
	medline-rn = {0 (Codon) ; 0 (Proteins)},
	medline-sb = {IM},
	medline-so = {J Mol Evol. 1991 Nov;33(5):442-9.},
	medline-stat = {MEDLINE},
	number = {5},
	pages = {442-9},
	title = {An analysis of codon usage in mammals: selection or mutation bias?},
	url = {http://eutils.ncbi.nlm.nih.gov/entrez/eutils/elink.fcgi?cmd=prlinks\&dbfrom=pubmed\&retmode=ref\&id=1960741},
	volume = {33},
	year = 1991,
	bdsk-url-1 = {http://eutils.ncbi.nlm.nih.gov/entrez/eutils/elink.fcgi?cmd=prlinks%5C&dbfrom=pubmed%5C&retmode=ref%5C&id=1960741}}

@book{Felsenstein2003,
	author = {Felsenstein, J.},
	publisher = {Sinauer Associates},
	title = {Inferring phylogenies},
	year = 2003}

@article{Felsenstein1974,
	author = {Felsenstein, J.},
	journal = {Genetics},
	keywords = {Animals ; Chromosome Mapping ; *Evolution ; Genes, Lethal ; *Genetics, Population ; Humans ; Linkage (Genetics) ; Models, Biological ; Mutation ; Phenotype ; Polymorphism, Genetic ; Probability ; *Recombination, Genetic ; Research Support, U.S. Gov't, Non-P.H.S.},
	language = {eng},
	medline-da = {19750510},
	medline-dcom = {19750510},
	medline-edat = {1974/10/01},
	medline-fau = {Felsenstein, J},
	medline-is = {0016-6731 (Print)},
	medline-jid = {0374636},
	medline-jt = {Genetics.},
	medline-lr = {20041117},
	medline-mhda = {1974/10/01 00:01},
	medline-own = {NLM},
	medline-pl = {UNITED STATES},
	medline-pmid = {4448362},
	medline-pst = {ppublish},
	medline-pt = {Journal Article},
	medline-pubm = {Print},
	medline-sb = {IM},
	medline-so = {Genetics. 1974 Oct;78(2):737-56.},
	medline-stat = {MEDLINE},
	number = {2},
	pages = {737-56},
	title = {The evolutionary advantage of recombination.},
	url = {http://eutils.ncbi.nlm.nih.gov/entrez/eutils/elink.fcgi?cmd=prlinks\&dbfrom=pubmed\&retmode=ref\&id=4448362},
	volume = {78},
	year = 1974,
	bdsk-url-1 = {http://eutils.ncbi.nlm.nih.gov/entrez/eutils/elink.fcgi?cmd=prlinks%5C&dbfrom=pubmed%5C&retmode=ref%5C&id=4448362}}

@article{Felsenstein1981,
	abstract = {The application of maximum likelihood techniques to
                   the estimation of evolutionary trees from nucleic acid
                   sequence data is discussed. A computationally feasible
                   method for finding such maximum likelihood estimates is
                   developed, and a computer program is available. This
                   method has advantages over the traditional parsimony
                   algorithms, which can give misleading results if rates
                   of evolution differ in different lineages. It also
                   allows the testing of hypotheses about the constancy of
                   evolutionary rates by likelihood ratio tests, and gives
                   rough indication of the error of ;the estimate of the
                   tree.},
	author = {Felsenstein, J.},
	journal = {J Mol Evol},
	keywords = {*Base Sequence ; Computers ; DNA/*genetics ; *Evolution ; Mathematics ; Models, Biological ; Phylogeny},
	language = {eng},
	medline-da = {19811222},
	medline-dcom = {19811222},
	medline-edat = {1981/01/01},
	medline-fau = {Felsenstein, J},
	medline-is = {0022-2844 (Print)},
	medline-jid = {0360051},
	medline-jt = {Journal of molecular evolution},
	medline-lr = {20061115},
	medline-mhda = {1981/01/01 00:01},
	medline-own = {NLM},
	medline-pl = {GERMANY, WEST},
	medline-pmid = {7288891},
	medline-pst = {ppublish},
	medline-pt = {Journal Article ; Research Support, U.S. Gov't, Non-P.H.S.},
	medline-pubm = {Print},
	medline-rn = {9007-49-2 (DNA)},
	medline-sb = {IM},
	medline-so = {J Mol Evol. 1981;17(6):368-76.},
	medline-stat = {MEDLINE},
	number = {6},
	pages = {368-76},
	title = {Evolutionary trees from {DNA} sequences: a maximum likelihood approach.},
	url = {http://eutils.ncbi.nlm.nih.gov/entrez/eutils/elink.fcgi?cmd=prlinks&dbfrom=pubmed&retmode=ref&id=7288891},
	volume = {17},
	year = 1981,
	bdsk-url-1 = {http://eutils.ncbi.nlm.nih.gov/entrez/eutils/elink.fcgi?cmd=prlinks&dbfrom=pubmed&retmode=ref&id=7288891}}

@article{Felsenstein1973,
	author = {Felsenstein, J.},
	journal = {Am J Hum Genet},
	keywords = {Alleles ; Analysis of Variance ; *Biological Evolution ; Gene Frequency ; Mathematics ; *Models, Biological},
	language = {eng},
	medline-crdt = {1973/09/01 00:00},
	medline-da = {19731211},
	medline-dcom = {19731211},
	medline-edat = {1973/09/01},
	medline-fau = {Felsenstein, J},
	medline-is = {0002-9297 (Print) ; 0002-9297 (Linking)},
	medline-jid = {0370475},
	medline-jt = {American journal of human genetics},
	medline-lr = {20101118},
	medline-mhda = {1973/09/01 00:01},
	medline-oid = {NASA: 74003740 ; NLM: PMC1762641},
	medline-own = {NLM},
	medline-pl = {UNITED STATES},
	medline-pmc = {PMC1762641},
	medline-pmid = {4741844},
	medline-pst = {ppublish},
	medline-pt = {Journal Article},
	medline-sb = {AIM ; IM ; S},
	medline-so = {Am J Hum Genet. 1973 Sep;25(5):471-92.},
	medline-stat = {MEDLINE},
	number = {5},
	pages = {471-92},
	title = {Maximum-likelihood estimation of evolutionary trees from continuous characters.},
	url = {http://eutils.ncbi.nlm.nih.gov/entrez/eutils/elink.fcgi?cmd=prlinks&dbfrom=pubmed&retmode=ref&id=4741844},
	volume = {25},
	year = 1973,
	bdsk-url-1 = {http://eutils.ncbi.nlm.nih.gov/entrez/eutils/elink.fcgi?cmd=prlinks&dbfrom=pubmed&retmode=ref&id=4741844}}

@article{Felsenstein1985,
	author = {Felsenstein, J.},
	journal = {Amer Nat},
	pages = {1-15},
	title = {Phylogenies and the comparative method},
	volume = {125},
	year = 1985}

@article{Felsenstein1981a,
	author = {Felsenstein, Joseph},
	journal = {Evolution},
	number = {6},
	pages = {1229--1242},
	publisher = {JSTOR},
	title = {Evolutionary trees from gene frequencies and quantitative characters: finding maximum likelihood estimates},
	volume = {35},
	year = 1981}

@article{Fisher1930,
	author = {Fisher, R},
	journal = {Proc R Soc Edinb},
	pages = {205--220},
	title = {The distribution of gene ratios for rare mutations},
	volume = {50},
	year = 1930}

@article{Fitch+1997,
	abstract = {We have studied the HA1 domain of 254 human influenza
                   A(H3N2) virus genes for clues that might help identify
                   characteristics of hemagglutinins (HAs) of circulating
                   strains that are predictive of that strain's epidemic
                   potential. Our preliminary findings include the
                   following. (i) The most parsimonious tree found
                   requires 1,260 substitutions of which 712 are silent
                   and 548 are replacement substitutions. (ii) The HA1
                   portion of the HA gene is evolving at a rate of 5.7
                   nucleotide substitutions/year or 5.7 x 10(-3)
                   substitutions/site per year. (iii) The replacement
                   substitutions are distributed randomly across the three
                   positions of the codon when allowance is made for the
                   number of ways each codon can change the encoded amino
                   acid. (iv) The replacement substitutions are not
                   distributed randomly over the branches of the tree,
                   there being 2.2 times more changes per tip branch than
                   for non-tip branches. This result is independent of how
                   the virus was amplified (egg grown or kidney cell
                   grown) prior to sequencing or if sequencing was carried
                   out directly on the original clinical specimen by PCR.
                   (v) These excess changes on the tip branches are
                   probably the result of a bias in the choice of strains
                   to sequence and the detection of deleterious mutations
                   that had not yet been removed by negative selection.
                   (vi) There are six hypervariable codons accumulating
                   replacement substitutions at an average rate that is
                   7.2 times that of the other varied codons. (vii) The
                   number of variable codons in the trunk branches (the
                   winners of the competitive race against the immune
                   system) is 47 +/- 5, significantly fewer than in the
                   twigs (90 +/- 7), which in turn is significantly fewer
                   variable codons than in tip branches (175 +/- 8).
                   (viii) A minimum of one of every 12 branches has nodes
                   at opposite ends representing viruses that reside on
                   different continents. This is, however, no more than
                   would be expected if one were to randomly reassign the
                   continent of origin of the isolates. (ix) Of 99 codons
                   with at least four mutations, 31 have ratios of
                   non-silent to silent changes with probabilities less
                   than 0.05 of occurring by chance, and 14 of those have
                   probabilities <0.005. These observations strongly
                   support positive Darwinian selection. We suggest that
                   the small number of variable positions along the
                   successful trunk lineage, together with knowledge of
                   the codons that have shown positive selection, may
                   provide clues that permit an improved prediction of
                   which strains will cause epidemics and therefore should
                   be used for vaccine production.},
	author = {Fitch, W. M. and Bush, R. M. and Bender, C. A. and Cox, N. J.},
	authoraddress = {Department of Ecology and Evolutionary Biology, University of California, Irvine, CA 92692, USA.},
	journal = {Proc Natl Acad Sci U S A},
	keywords = {Codon ; *Evolution ; Influenza A virus/*genetics},
	language = {eng},
	medline-crdt = {1997/07/22 00:00},
	medline-da = {19970827},
	medline-dcom = {19970827},
	medline-edat = {1997/07/22},
	medline-fau = {Fitch, W M ; Bush, R M ; Bender, C A ; Cox, N J},
	medline-is = {0027-8424 (Print) ; 0027-8424 (Linking)},
	medline-jid = {7505876},
	medline-jt = {Proceedings of the National Academy of Sciences of the United States of America},
	medline-lr = {20091118},
	medline-mhda = {1997/07/22 00:01},
	medline-oid = {NLM: PMC33681},
	medline-own = {NLM},
	medline-pl = {UNITED STATES},
	medline-pmc = {PMC33681},
	medline-pmid = {9223253},
	medline-pst = {ppublish},
	medline-pt = {Journal Article},
	medline-rn = {0 (Codon)},
	medline-sb = {IM},
	medline-si = {GENBANK/AF008656 ; GENBANK/AF008657 ; GENBANK/AF008658 ; GENBANK/AF008659 ; GENBANK/AF008660 ; GENBANK/AF008661 ; GENBANK/AF008662 ; GENBANK/AF008663 ; GENBANK/AF008664 ; GENBANK/AF008665 ; GENBANK/AF008666 ; GENBANK/AF008667 ; GENBANK/AF008668 ; GENBANK/AF008669 ; GENBANK/AF008670 ; GENBANK/AF008671 ; GENBANK/AF008672 ; GENBANK/AF008673 ; GENBANK/AF008674 ; GENBANK/AF008675 ; GENBANK/AF008676 ; GENBANK/AF008677 ; GENBANK/AF008678 ; GENBANK/AF008679 ; GENBANK/AF008680 ; GENBANK/AF008681 ; GENBANK/AF008682},
	medline-so = {Proc Natl Acad Sci U S A. 1997 Jul 22;94(15):7712-8.},
	medline-stat = {MEDLINE},
	number = {15},
	pages = {7712-8},
	title = {Long term trends in the evolution of {H}(3) {HA}1 human influenza type {A}.},
	url = {http://eutils.ncbi.nlm.nih.gov/entrez/eutils/elink.fcgi?cmd=prlinks\&dbfrom=pubmed\&retmode=ref\&id=9223253},
	volume = {94},
	year = 1997,
	bdsk-url-1 = {http://eutils.ncbi.nlm.nih.gov/entrez/eutils/elink.fcgi?cmd=prlinks%5C&dbfrom=pubmed%5C&retmode=ref%5C&id=9223253}}

@article{Fitzgerald2010,
	author = {Fitzgerald, E.M.G.},
	journal = {Zool J Linn Soc},
	number = {2},
	pages = {367--476},
	publisher = {Wiley Online Library},
	title = {The morphology and systematics of Mammalodon colliveri (Cetacea: Mysticeti), a toothed mysticete from the Oligocene of Australia},
	volume = {158},
	year = 2010}

@article{Flicek+2011,
	abstract = {The Ensembl project (http://www.ensembl.org) seeks to
                   enable genomic science by providing high quality,
                   integrated annotation on chordate and selected
                   eukaryotic genomes within a consistent and accessible
                   infrastructure. All supported species include
                   comprehensive, evidence-based gene annotations and a
                   selected set of genomes includes additional data
                   focused on variation, comparative, evolutionary,
                   functional and regulatory annotation. The most advanced
                   resources are provided for key species including human,
                   mouse, rat and zebrafish reflecting the popularity and
                   importance of these species in biomedical research. As
                   of Ensembl release 59 (August 2010), 56 species are
                   supported of which 5 have been added in the past year.
                   Since our previous report, we have substantially
                   improved the presentation and integration of both data
                   of disease relevance and the regulatory state of
                   different cell types.},
	author = {Flicek, P. and Amode, M. R. and Barrell, D. and Beal, K. and Brent, S. and Chen, Y. and Clapham, P. and Coates, G. and Fairley, S. and Fitzgerald, S. and Gordon, L. and Hendrix, M. and Hourlier, T. and Johnson, N. and Kahari, A. and Keefe, D. and Keenan, S. and Kinsella, R. and Kokocinski, F. and Kulesha, E. and Larsson, P. and Longden, I. and McLaren, W. and Overduin, B. and Pritchard, B. and Riat, H. S. and Rios, D. and Ritchie, G. R. and Ruffier, M. and Schuster, M. and Sobral, D. and Spudich, G. and Tang, Y. A. and Trevanion, S. and Vandrovcova, J. and Vilella, A. J. and White, S. and Wilder, S. P. and Zadissa, A. and Zamora, J. and Aken, B. L. and Birney, E. and Cunningham, F. and Dunham, I. and Durbin, R. and Fernandez-Suarez, X. M. and Herrero, J. and Hubbard, T. J. and Parker, A. and Proctor, G. and Vogel, J. and Searle, S. M.},
	authoraddress = {European Bioinformatics Institute, Wellcome Trust Genome Campus, Hinxton, Cambridge CB10 1SD, UK. flicek@ebi.ac.uk},
	journal = {Nucleic Acids Res},
	language = {eng},
	medline-aid = {gkq1064 [pii] ; 10.1093/nar/gkq1064 [doi]},
	medline-crdt = {2010/11/04 06:00},
	medline-da = {20101223},
	medline-dep = {20101102},
	medline-edat = {2010/11/04 06:00},
	medline-fau = {Flicek, Paul ; Amode, M Ridwan ; Barrell, Daniel ; Beal, Kathryn ; Brent, Simon ; Chen, Yuan ; Clapham, Peter ; Coates, Guy ; Fairley, Susan ; Fitzgerald, Stephen ; Gordon, Leo ; Hendrix, Maurice ; Hourlier, Thibaut ; Johnson, Nathan ; Kahari, Andreas ; Keefe, Damian ; Keenan, Stephen ; Kinsella, Rhoda ; Kokocinski, Felix ; Kulesha, Eugene ; Larsson, Pontus ; Longden, Ian ; McLaren, William ; Overduin, Bert ; Pritchard, Bethan ; Riat, Harpreet Singh ; Rios, Daniel ; Ritchie, Graham R S ; Ruffier, Magali ; Schuster, Michael ; Sobral, Daniel ; Spudich, Giulietta ; Tang, Y Amy ; Trevanion, Stephen ; Vandrovcova, Jana ; Vilella, Albert J ; White, Simon ; Wilder, Steven P ; Zadissa, Amonida ; Zamora, Jorge ; Aken, Bronwen L ; Birney, Ewan ; Cunningham, Fiona ; Dunham, Ian ; Durbin, Richard ; Fernandez-Suarez, Xose M ; Herrero, Javier ; Hubbard, Tim J P ; Parker, Anne ; Proctor, Glenn ; Vogel, Jan ; Searle, Stephen M J},
	medline-gr = {062023/Wellcome Trust/United Kingdom ; 077198/Wellcome Trust/United Kingdom ; Biotechnology and Biological Sciences Research Council/United Kingdom ; Wellcome Trust/United Kingdom},
	medline-is = {1362-4962 (Electronic) ; 0305-1048 (Linking)},
	medline-jid = {0411011},
	medline-jt = {Nucleic acids research},
	medline-mhda = {2010/11/04 06:00},
	medline-oid = {NLM: PMC3013672},
	medline-own = {NLM},
	medline-phst = {2010/11/02 [aheadofprint]},
	medline-pl = {England},
	medline-pmc = {PMC3013672},
	medline-pmid = {21045057},
	medline-pst = {ppublish},
	medline-pt = {Journal Article ; Research Support, Non-U.S. Gov't},
	medline-sb = {IM},
	medline-so = {Nucleic Acids Res. 2011 Jan;39(Database issue):D800-6. Epub 2010 Nov 2.},
	medline-stat = {In-Process},
	number = {Database issue},
	pages = {D800-6},
	title = {Ensembl 2011.},
	url = {http://eutils.ncbi.nlm.nih.gov/entrez/eutils/elink.fcgi?cmd=prlinks&dbfrom=pubmed&retmode=ref&id=21045057},
	volume = {39},
	year = 2011,
	bdsk-url-1 = {http://eutils.ncbi.nlm.nih.gov/entrez/eutils/elink.fcgi?cmd=prlinks&dbfrom=pubmed&retmode=ref&id=21045057}}

@article{Foote+1999,
	abstract = {Some molecular clock estimates of divergence times of
                   taxonomic groups undergoing evolutionary radiation are
                   much older than the groups' first observed fossil
                   record. Mathematical models of branching evolution are
                   used to estimate the maximal rate of fossil
                   preservation consistent with a postulated missing
                   history, given the sum of species durations implied by
                   early origins under a range of species origination and
                   extinction rates. The plausibility of postulated
                   divergence times depends on origination, extinction,
                   and preservation rates estimated from the fossil
                   record. For eutherian mammals, this approach suggests
                   that it is unlikely that many modern orders arose much
                   earlier than their oldest fossil records.},
	author = {Foote, M. and Hunter, J. P. and Janis, C. M. and Sepkoski, Jr, J. J.},
	authoraddress = {Department of the Geophysical Sciences, University of Chicago, 5734 South Ellis Avenue, Chicago, IL 60637, USA. mfoote@midway.uchicago.edu},
	journal = {Science},
	keywords = {Animals ; *Biological Evolution ; *Fossils ; *Mammals ; Mathematics ; *Models, Biological},
	language = {eng},
	medline-crdt = {1999/02/26 03:05},
	medline-da = {19990312},
	medline-dcom = {19990312},
	medline-edat = {1999/02/26 03:05},
	medline-fau = {Foote, M ; Hunter, J P ; Janis, C M ; Sepkoski, J J Jr},
	medline-fir = {Sepkoski, J J},
	medline-ir = {Sepkoski JJ},
	medline-irad = {U Chicago, IL},
	medline-is = {0036-8075 (Print) ; 0036-8075 (Linking)},
	medline-jid = {0404511},
	medline-jt = {Science (New York, N.Y.)},
	medline-lr = {20101118},
	medline-mhda = {2001/03/28 10:01},
	medline-ot = {NASA Discipline Exobiology ; Non-NASA Center},
	medline-oto = {NASA},
	medline-own = {NLM},
	medline-pl = {UNITED STATES},
	medline-pmid = {10037598},
	medline-pst = {ppublish},
	medline-pt = {Journal Article ; Research Support, U.S. Gov't, Non-P.H.S.},
	medline-sb = {IM ; S},
	medline-so = {Science. 1999 Feb 26;283(5406):1310-4.},
	medline-stat = {MEDLINE},
	number = {5406},
	pages = {1310-4},
	title = {Evolutionary and preservational constraints on origins of biologic groups: divergence times of eutherian mammals.},
	url = {http://eutils.ncbi.nlm.nih.gov/entrez/eutils/elink.fcgi?cmd=prlinks&dbfrom=pubmed&retmode=ref&id=10037598},
	volume = {283},
	year = 1999,
	bdsk-url-1 = {http://eutils.ncbi.nlm.nih.gov/entrez/eutils/elink.fcgi?cmd=prlinks&dbfrom=pubmed&retmode=ref&id=10037598}}

@article{Freeland+Hurst1998,
	abstract = {Statistical and biochemical studies of the genetic
                   code have found evidence of nonrandom patterns in the
                   distribution of codon assignments. It has, for example,
                   been shown that the code minimizes the effects of point
                   mutation or mistranslation: erroneous codons are either
                   synonymous or code for an amino acid with chemical
                   properties very similar to those of the one that would
                   have been present had the error not occurred. This work
                   has suggested that the second base of codons is less
                   efficient in this respect, by about three orders of
                   magnitude, than the first and third bases. These
                   results are based on the assumption that all forms of
                   error at all bases are equally likely. We extend this
                   work to investigate (1) the effect of weighting
                   transition errors differently from transversion errors
                   and (2) the effect of weighting each base differently,
                   depending on reported mistranslation biases. We find
                   that if the bias affects all codon positions equally,
                   as might be expected were the code adapted to a
                   mutational environment with transition/transversion
                   bias, then any reasonable transition/transversion bias
                   increases the relative efficiency of the second base by
                   an order of magnitude. In addition, if we employ
                   weightings to allow for biases in translation, then
                   only 1 in every million random alternative codes
                   generated is more efficient than the natural code. We
                   thus conclude not only that the natural genetic code is
                   extremely efficient at minimizing the effects of
                   errors, but also that its structure reflects biases in
                   these errors, as might be expected were the code the
                   product of selection.},
	author = {Freeland, S. J. and Hurst, L. D.},
	authoraddress = {Department of Genetics, Downing Street, Cambridge CB2 3EH, UK. freeland@gen.cam.ac.uk},
	journal = {J Mol Evol},
	keywords = {Amino Acids ; Base Composition ; Codon ; *Evolution, Molecular ; *Genetic Code ; Models, Genetic ; Protein Biosynthesis ; Selection (Genetics)},
	language = {eng},
	medline-da = {19981211},
	medline-dcom = {19981211},
	medline-edat = {1998/09/11},
	medline-fau = {Freeland, S J ; Hurst, L D},
	medline-is = {0022-2844 (Print)},
	medline-jid = {0360051},
	medline-jt = {Journal of molecular evolution},
	medline-lr = {20041117},
	medline-mhda = {1998/09/11 00:01},
	medline-own = {NLM},
	medline-pl = {UNITED STATES},
	medline-pmid = {9732450},
	medline-pst = {ppublish},
	medline-pt = {Journal Article},
	medline-pubm = {Print},
	medline-rn = {0 (Amino Acids) ; 0 (Codon)},
	medline-sb = {IM ; S},
	medline-so = {J Mol Evol. 1998 Sep;47(3):238-48.},
	medline-stat = {MEDLINE},
	number = {3},
	pages = {238-48},
	title = {The genetic code is one in a million.},
	url = {http://eutils.ncbi.nlm.nih.gov/entrez/eutils/elink.fcgi?cmd=prlinks&dbfrom=pubmed&retmode=ref&id=9732450},
	volume = {47},
	year = 1998,
	bdsk-url-1 = {http://eutils.ncbi.nlm.nih.gov/entrez/eutils/elink.fcgi?cmd=prlinks&dbfrom=pubmed&retmode=ref&id=9732450}}

@article{Friedman+Hughes2001,
	abstract = {A simple method for understanding how gene duplication
                   has contributed to genomic structure was applied to the
                   complete genomes of Caenorhabditis elegans, Drosophila
                   melanogaster, and yeast Saccharomyces cerevisiae. By
                   this method, the genes belonging to gene families (the
                   paranome) were identified, and the extent of sharing of
                   two or more families between genomic windows was
                   compared with that expected under a null model. The
                   results showed significant evidence of duplication of
                   genomic blocks in both C. elegans and yeast. In C.
                   elegans, the five block duplications identified all
                   occurred intra-chromosomally, and all but one occurred
                   quite recently. In yeast, by contrast, 39 duplicated
                   blocks were identified, and all but one of these was
                   inter-chromosomal. Of these 39 blocks, 28 showed
                   evidence of ancient duplication, possibly as a result
                   of an ancient polyploidization event. By contrast,
                   three blocks showed evidence of very recent
                   duplication, while seven others showed a mixture of
                   ancient and recent duplication events. Thus,
                   duplication of genomic blocks has been an ongoing
                   feature of yeast evolution over the past 200--300
                   million years.},
	author = {Friedman, R. and Hughes, A. L.},
	authoraddress = {Department of Biological Sciences, University of South Carolina, Columbia, South Carolina 29208, USA.},
	journal = {Genome Res},
	keywords = {Animals ; Computational Biology/methods ; Evolution, Molecular ; *Gene Duplication ; *Genes ; Genes, Fungal/genetics ; Genes, Helminth/genetics ; Genes, Insect/genetics ; *Genome ; Genome, Fungal ; Multigene Family/genetics},
	language = {eng},
	medline-aid = {10.1101/gr.155801 [doi]},
	medline-da = {20010320},
	medline-dcom = {20010621},
	medline-edat = {2001/03/07 10:00},
	medline-fau = {Friedman, R ; Hughes, A L},
	medline-is = {1088-9051 (Print)},
	medline-jid = {9518021},
	medline-jt = {Genome research},
	medline-lr = {20061115},
	medline-mhda = {2001/06/22 10:01},
	medline-own = {NLM},
	medline-pl = {United States},
	medline-pmc = {PMC311031},
	medline-pmid = {11230161},
	medline-pst = {ppublish},
	medline-pt = {Comparative Study ; Journal Article ; Research Support, Non-U.S. Gov't ; Research Support, U.S. Gov't, P.H.S.},
	medline-pubm = {Print},
	medline-sb = {IM},
	medline-so = {Genome Res. 2001 Mar;11(3):373-81.},
	medline-stat = {MEDLINE},
	number = {3},
	pages = {373-81},
	title = {Gene duplication and the structure of eukaryotic genomes.},
	url = {http://eutils.ncbi.nlm.nih.gov/entrez/eutils/elink.fcgi?cmd=prlinks&dbfrom=pubmed&retmode=ref&id=11230161},
	volume = {11},
	year = 2001,
	bdsk-url-1 = {http://eutils.ncbi.nlm.nih.gov/entrez/eutils/elink.fcgi?cmd=prlinks&dbfrom=pubmed&retmode=ref&id=11230161}}

@article{Fuglsang2003,
	abstract = {The aim of this study was to evaluate the codon bias
                   using the effective number of codons for individual
                   amino acids (N(c)(AA)) and to assess the codon bias in
                   relation to the definition of optimal codons, using
                   Escherichia coli as a model organism. We show that a
                   general correlation exists between the effective number
                   of codons (Ncirc(c)) or codon adaptation index (CAI)
                   and N(c)(AA), but that this correlation is not equally
                   strong for all amino acids within a degeneracy group.
                   For example, leucine codons contribute more to Ncirc(c)
                   and the codon adaptation index than serine codons. A
                   possible explanation is that some optimal codons are
                   more optimal than others, in terms of the selectional
                   advantage they offer. This hypothesis is confirmed by
                   further analysis on the correlations that exist between
                   values for relative synonymous codon usage (RSCU),
                   N(c)(AA), and the codon adaptation index.},
	author = {Fuglsang, A.},
	authoraddress = {Danish University of Pharmaceutical Sciences, Institute of Pharmacology, Universitetsparken 2, DK-2100, Copenhagen O, Denmark. anfu@dfh.dk},
	journal = {Gene},
	keywords = {Amino Acids/*genetics ; Anticodon/genetics ; Base Sequence ; Codon/*genetics ; DNA/chemistry/genetics ; Escherichia coli/genetics ; Genome, Bacterial ; Models, Genetic ; Protein Biosynthesis/genetics ; Selection (Genetics) ; Thermodynamics},
	language = {eng},
	medline-aid = {S0378111903008291 [pii]},
	medline-da = {20031104},
	medline-dcom = {20040127},
	medline-edat = {2003/11/05 05:00},
	medline-fau = {Fuglsang, Anders},
	medline-is = {0378-1119 (Print)},
	medline-jid = {7706761},
	medline-jt = {Gene},
	medline-lr = {20041117},
	medline-mhda = {2004/01/28 05:00},
	medline-own = {NLM},
	medline-pl = {Netherlands},
	medline-pmid = {14597402},
	medline-pst = {ppublish},
	medline-pt = {Journal Article},
	medline-pubm = {Print},
	medline-rn = {0 (Amino Acids) ; 0 (Anticodon) ; 0 (Codon) ; 9007-49-2 (DNA)},
	medline-sb = {IM},
	medline-so = {Gene. 2003 Nov 27;320:185-90.},
	medline-stat = {MEDLINE},
	pages = {185-90},
	title = {The effective number of codons for individual amino acids: some codons are more optimal than others.},
	url = {http://eutils.ncbi.nlm.nih.gov/entrez/eutils/elink.fcgi?cmd=prlinks\&dbfrom=pubmed\&retmode=ref\&id=14597402},
	volume = {320},
	year = 2003,
	bdsk-url-1 = {http://eutils.ncbi.nlm.nih.gov/entrez/eutils/elink.fcgi?cmd=prlinks%5C&dbfrom=pubmed%5C&retmode=ref%5C&id=14597402}}

@article{Fuglsang2004,
	abstract = {Frank Wright [Gene 87 (1990) 23] derived a formula for
                   calculation of a quantity termed the 'effective number
                   of codons' (Nc) based on codon homozygosities. This
                   quantity is a number between 20 and 61 and tells to
                   what degree the codon usage in a gene is biased, i.e.,
                   it approaches 20 codons for the extremely biased genes,
                   and approaches 61 for the genes where all possible
                   codons are used with no preference. Among the different
                   measures of codon bias Nc is considered the most useful
                   and has found widespread use in papers dealing with
                   codon usage phenomena. In this paper, the mathematical
                   behaviours of codon homozygosities and Nc are
                   evaluated, using Escherichia coli as the model
                   organism. The results indicate that the classical
                   formula for calculation of Nc could appropriately be
                   substituted under circumstances, where there is bias
                   discrepancy, i.e., when one amino acid (or more) within
                   a degeneracy group is associated with strong codon bias
                   while at the same time others in the same degeneracy
                   group have little bias. An alternative estimator,
                   termed Nc, is proposed and tested against Nc, and
                   performs better when there is such bias discrepancy.},
	author = {Fuglsang, A.},
	authoraddress = {Institute of Pharmacology, Danish University of Pharmaceutical Sciences, Universitetsparken 2, DK-2100 Copenhagen O, Denmark. anfu@dfuni.dk},
	journal = {Biochem Biophys Res Commun},
	keywords = {*Codon ; Escherichia coli/genetics ; Genes, Bacterial ; Homozygote},
	language = {eng},
	medline-aid = {10.1016/j.bbrc.2004.03.138 [doi] ; S0006291X04006461 [pii]},
	medline-cin = {Biochem Biophys Res Commun. 2005 May 20;330(4):1015-8. PMID: 15823544},
	medline-da = {20040414},
	medline-dcom = {20040519},
	medline-edat = {2004/04/15 05:00},
	medline-fau = {Fuglsang, Anders},
	medline-is = {0006-291X (Print)},
	medline-jid = {0372516},
	medline-jt = {Biochemical and biophysical research communications},
	medline-lr = {20050705},
	medline-mhda = {2004/05/20 05:00},
	medline-own = {NLM},
	medline-phst = {2004/03/08 [received]},
	medline-pl = {United States},
	medline-pmid = {15081433},
	medline-pst = {ppublish},
	medline-pt = {Journal Article},
	medline-pubm = {Print},
	medline-rn = {0 (Codon)},
	medline-sb = {IM},
	medline-so = {Biochem Biophys Res Commun. 2004 May 7;317(3):957-64.},
	medline-stat = {MEDLINE},
	number = {3},
	pages = {957-64},
	title = {The 'effective number of codons' revisited.},
	url = {http://eutils.ncbi.nlm.nih.gov/entrez/eutils/elink.fcgi?cmd=prlinks\&dbfrom=pubmed\&retmode=ref\&id=15081433},
	volume = {317},
	year = 2004,
	bdsk-url-1 = {http://eutils.ncbi.nlm.nih.gov/entrez/eutils/elink.fcgi?cmd=prlinks%5C&dbfrom=pubmed%5C&retmode=ref%5C&id=15081433}}

@article{Fuglsang2006,
	abstract = {In 1990, Frank Wright introduced a method for
                   measuring synonymous codon usage bias in a gene by
                   estimation of the "effective number of codons," N(c).
                   Several attempts have been made recently to improve
                   Wright's estimate of N(c), but the methods that work in
                   cases where a gene encodes a protein not containing all
                   amino acids with degenerate codons have not been tested
                   against each other. In this article I derive five new
                   estimators of N(c) and test them together with the two
                   published estimators, using resampling under rigorous
                   testing conditions. Estimation of codon homozygosity,
                   F, turns out to be a key to the estimation of N(c). F
                   can be estimated in two closely related ways,
                   corresponding to sampling with or without replacement,
                   the latter being what Wright used. The N(c) methods
                   that are based on sampling without replacement showed
                   much better accuracy at short gene lengths than those
                   based on sampling with replacement, indicating that
                   Wright's homozygosity method is superior. Surprisingly,
                   the methods based on sampling with replacement
                   displayed a superior correlation with mRNA levels in
                   Escherichia coli.},
	author = {Fuglsang, A.},
	authoraddress = {Danish University of Pharmaceutical Sciences, Copenhagen DK2100, Denmark. anfu@dfuni.dk},
	journal = {Genetics},
	keywords = {*Codon ; Computer Simulation ; Escherichia coli/genetics ; *Homozygote ; Models, Genetic ; RNA, Messenger ; Statistics, Nonparametric},
	language = {eng},
	medline-aid = {genetics.105.049643 [pii] ; 10.1534/genetics.105.049643 [doi]},
	medline-da = {20060228},
	medline-dcom = {20060620},
	medline-dep = {20051119},
	medline-edat = {2005/11/22 09:00},
	medline-fau = {Fuglsang, Anders},
	medline-is = {0016-6731 (Print)},
	medline-jid = {0374636},
	medline-jt = {Genetics},
	medline-lr = {20061115},
	medline-mhda = {2006/06/21 09:00},
	medline-own = {NLM},
	medline-phst = {2005/11/19 [aheadofprint]},
	medline-pl = {United States},
	medline-pmid = {16299393},
	medline-pst = {ppublish},
	medline-pt = {Comparative Study ; Journal Article},
	medline-pubm = {Print-Electronic},
	medline-rn = {0 (Codon) ; 0 (RNA, Messenger)},
	medline-sb = {IM},
	medline-so = {Genetics. 2006 Feb;172(2):1301-7. Epub 2005 Nov 19.},
	medline-stat = {MEDLINE},
	number = {2},
	pages = {1301-7},
	title = {Estimating the "effective number of codons": the {W}right way of determining codon homozygosity leads to superior estimates.},
	url = {http://eutils.ncbi.nlm.nih.gov/entrez/eutils/elink.fcgi?cmd=prlinks\&dbfrom=pubmed\&retmode=ref\&id=16299393},
	volume = {172},
	year = 2006,
	bdsk-url-1 = {http://eutils.ncbi.nlm.nih.gov/entrez/eutils/elink.fcgi?cmd=prlinks%5C&dbfrom=pubmed%5C&retmode=ref%5C&id=16299393}}

@article{Furlong2005,
	abstract = {The chicken has recently joined the ever-growing list
                   of fully sequenced animal genomes. Its unique features
                   include expanded gene families involved in egg and
                   feather production as well as more surprising large
                   families, such as those for olfactory receptors.
                   Comparisons with other vertebrate genomes move us
                   closer to defining a set of essential vertebrate genes.},
	author = {Furlong, R.F.},
	authoraddress = {Department of Zoology, University of Oxford, South Parks Road, Oxford OX1 3PS, UK. rebecca.furlong@zoology.ox.ac.uk},
	journal = {Genome Biol},
	language = {eng},
	medline-aid = {gb-2005-6-2-207 [pii] ; 10.1186/gb-2005-6-2-207 [doi]},
	medline-da = {20050207},
	medline-dep = {20050131},
	medline-edat = {2005/02/08 09:00},
	medline-fau = {Furlong, Rebecca F},
	medline-is = {1465-6914},
	medline-jid = {100960660},
	medline-mhda = {2005/02/08 09:00},
	medline-own = {NLM},
	medline-phst = {2005/01/31 [aheadofprint]},
	medline-pl = {England},
	medline-pmid = {15693954},
[truncated: 985,308 more chars]
